# Supplementary material for: Application analysis of two nucleic acid detection systems in blood detection of hepatitis B virus, hepatitis C virus and human immunodeficiency virus
Source: PeerJ. 2025 Nov 27;13:e20365. doi: 10.7717/peerj.20365 (PMC12665262; doi:10.7717/peerj.20365)
Supplement: Supplemental Information 1 [file peerj-13-20365-s001.zip]

Archive with 2 entries (2 files):
- Roche.xlsx
- Kehua.xlsx
