# Supplementary material for: Application analysis of two nucleic acid detection systems in blood detection of hepatitis B virus, hepatitis C virus and human immunodeficiency virus
Source: PeerJ. 2025 Nov 27;13:e20365. doi: 10.7717/peerj.20365 (PMC12665262; doi:10.7717/peerj.20365)
Supplement: Supplemental Information 1 [file peerj-13-20365-s001.zip › Roche.xlsx]

## Sheet: Mixed Sample Details Sheet
Date of testing	Number of test specimens	Number of mixed sample pools	Number of Pools Redone	Number of Problematic Samples Collected (Not Added to the Sample)	Number of Additional Racks (Including Splitting and Invalid Redos)	Number of Racks for Mixed Specimens
2016-03-07	154	26				2
2016-03-09	120	20				1
2016-03-10	120	20			1	1
2016-03-17	168	28				2
2016-03-18	166	28				2
2016-03-19	166	28				2
2016-03-20	129	22				2
2016-03-21	176	30			1	2
2016-03-23	120	20				1
2016-03-27	110	19				1
2016-03-30	120	20				1
2016-04-03	88	15				1
2016-04-05	239	40				2
2016-04-08	60	10			1	1
2016-04-13	82	14				1
2016-05-01	72	12				1
2016-05-02	339	57				3
2016-06-07	60	10				1
2016-06-09	108	18				1
2016-06-15	240	40				2
2016-06-16	233	39				2
2016-10-12	128	21				2
2016-10-17	123	20				1
2016-10-18	160	28				1
2016-10-19	234	39				1
2016-10-20	263	44				3
2016-10-21	83	14				2
2016-10-22	117	20				1
2016-10-23	70	12				1
2016-10-24	96	16				1
2016-10-25	230	39				2
2016-10-26	296	50				3
2016-10-27	240	40				2
2016-10-28	16	3				1
2016-10-29	31	30				1
2016-10-30	118	20				1
2016-11-01	115	20				1
2016-11-02	194	33				2
2016-11-04	103	18				1
2016-11-05	120	20				1
2016-11-06	148	26				2
2016-11-07	106	18			1	1
2016-11-09	213	36				2
2016-11-10	539	92			1	4
2016-11-11	141	24				2
2016-11-12	213	36				2
2016-11-13	83	14				1
2016-11-14	111	19				1
2016-11-15	360	60			1	3
2016-11-16	163	28			1	2
2016-11-17	129	22				2
2016-11-18	153	26				2
2016-11-19	97	21				1
2016-11-20	72	12				1
2016-11-21	73	13				1
2016-11-22	76	14				1
2016-11-23	360	60			1	2
2016-11-24	97	21				1
2016-11-25	284	48				3
2016-11-26	190	32				2
2016-11-27	65	11				1
2016-11-28	100	17				1
2016-11-29	114	19				1
2016-11-30	134	24				2
2016-12-01	282	48				3
2016-12-02	114	19				1
2016-12-03	209	35				2
2016-12-04	76	13				1
2016-12-05	77	13				1
2016-12-06	240	40				2
2016-12-07	276	47			1	3
2016-12-08	380	64				4
2016-12-09	472	79			1	4
2016-12-10	188	31			1	2
2016-12-11	120	20				1
2016-12-13	175	30			1	2
2016-12-14	213	36				2
2016-12-15	228	38				2
2016-12-16	73	13				1
2016-12-17	131	22				2
2016-12-18	86	15				1
2016-12-19	120	20				1
2016-12-20	157	27				2
2016-12-21	233	39			1	2
2016-12-22	151	26				2
2016-12-23	253	43				3
2016-12-24	221	37				2
2016-12-25	102	17				1
2016-12-26	96	16				1
2016-12-27	159	27				3
2016-12-28	232	39				2
2016-12-29	270	46				3
2016-12-30	284	48				3
2016-12-31	168	28			1	2
2017-01-01	119	20				1
2017-01-02	285	48				3
2017-01-03	175	30				2
2017-01-04	96	16			1	1
2017-01-05	301	51			1	3
2017-01-06	147	25			1	2
2017-01-07	233	39				2
2017-01-08	54	9				1
2017-01-09	61	11				1
2017-01-10	89	15				1
2017-01-11	175	30			1	2
2017-01-12	183	31				2
2017-01-13	104	17				1
2017-01-14	118	20				1
2017-01-15	95	16				1
2017-01-16	91	16				1
2017-01-17	238	40				2
2017-01-18	480	80			1	4
2017-01-19	435	73				4
2017-01-20	331	56			1	3
2017-01-21	275	46				3
2017-01-22	118	20			1	2
2017-01-23	102	17				1
2017-01-24	137	23				2
2017-01-25	34	6				1
2017-01-26	71	12				1
2017-01-27	90	15				1
2017-01-30	13	3			1	1
2017-02-01	50	9				1
2017-02-02	52	9			1	1
2017-02-03	60	10				1
2017-02-04	41	7				1
2017-02-05	154	26			1	2
2017-02-06	91	16			1	2
2017-02-07	120	20				2
2017-02-08	104	18				1
2017-02-09	114	19				1
2017-02-10	111	19				1
2017-02-11	84	14				1
2017-02-12	138	23				2
2017-02-13	137	23				2
2017-02-14	116	20				1
2017-02-15	306	51				3
2017-02-16	243	41				3
2017-02-17	124	20			1	2
2017-02-18	354	59				3
2017-02-19	120	20			1	2
2017-02-20	149	25				2
2017-02-21	188	32				2
2017-02-22	120	20				1
2017-02-23	185	31			1	2
2017-02-24	134	23			1	2
2017-02-26	105	18				1
2017-02-27	154	26				2
2017-03-03	120	20			1	2
2017-03-04	120	20				2
2017-03-05	240	40				2
2017-03-07	188	32			1	2
2017-03-08	240	40				2
2017-03-09	234	39				3
2017-03-10	82	14				1
2017-03-12	120	20				1
2017-03-14	120	20				1
2017-03-15	336	56			1	4
2017-03-17	100	17				1
2017-03-18	133	23				2
2017-03-19	96	16				1
2017-03-20	119	20				1
2017-03-22	96	16				1
2017-03-23	120	20				1
2017-03-24	96	16				1
2017-03-25	93	16			1	1
2017-03-26	120	20				2
2017-03-31	55	10	1		1	1
2017-04-01	88	15				1
2017-04-02	103	18				1
2017-04-03	210	35				2
2017-04-04	267	45				4
2017-04-05	292	49				3
2017-04-06	185	31				2
2017-04-07	227	38				2
2017-04-08	234	39				2
2017-04-09	104	18				1
2017-04-10	133	23				2
2017-04-11	115	20				2
2017-04-12	157	27				2
2017-04-13	162	27				2
2017-04-14	133	23				2
2017-04-15	195	33				2
2017-04-16	159	27				2
2017-04-18	159	27				2
2017-04-17	202	34			2	2
2017-04-19	90	15				1
2017-04-20	234	39				2
2017-04-21	10	2				1
2017-04-22	192	32				2
2017-04-23	144	24			1	2
2017-04-25	49	9				1
2017-04-26	18	3				1
2017-04-27	166	28				2
2017-04-28	90	15				1
2017-04-29	90	15			1	1
2017-04-30	190	32				2
2017-05-01	288	48			1	3
2017-05-02	178	30			1	2
2017-05-03	16	3				1
2017-05-04	54	9				1
2017-05-05	51	9				1
2017-05-06	95	16				1
2017-05-07	111	19				1
2017-05-08	113	19				1
2017-05-09	114	19				1
2017-05-10	23	4				1
2017-05-11	120	20				2
2017-05-12	118	20				1
2017-05-13	192	32				2
2017-05-14	135	23			1	2
2017-05-15	16	3		1		1
2017-05-16	24	4				1
2017-05-17	48	8				1
2017-05-18	210	35	1			2
2017-05-19	41	7	14		2	1
2017-05-20	155	26			1	1
2017-05-21	113	19				1
2017-05-23	42	7				1
2017-05-25	45	8				1
2017-05-27	326	55				3
2017-05-28	99	17			1	1
2017-05-29	174	29				2
2017-05-30	203	34				2
2017-05-31	89	15				1
2017-06-01	140	24	12		1	2
2017-06-03	230	39				2
2017-06-04	110	19			1	1
2017-06-06	42	7				1
2017-06-07	42	12	1			2
2017-06-08	354	59				3
2017-06-10	199	34				2
2017-06-11	80	14	1			1
2017-06-12	42	7	1			1
2017-06-13	42	7				1
2017-06-14	118	20				1
2017-06-15	114	19				1
2017-06-16	48	8				1
2017-06-17	167	28				1
2017-06-18	120	20				1
2017-06-19	202	34				2
2017-06-20	42	7				1
2017-06-21	42	7				1
2017-06-21	107	18				1
2017-06-22	113	19				1
2017-06-23	42	7				1
2017-06-24	150	25				2
2017-06-25	108	18				1
2017-06-27	44	8				1
2017-06-28	45	8				1
2017-06-29	102	17				1
2017-07-01	180	30				2
2017-07-02	76	13				1
2017-07-04	28	5				1
2017-07-05	42	7				1
2017-07-06	101	17				1
2017-07-07	80	14				1
2017-07-08	156	26				2
2017-07-09	68	12				1
2017-07-10	111	19	1			1
2017-07-11	42	7				1
2017-07-12	42	7				1
2017-07-13	114	19				1
2017-07-14	114	19				1
2017-07-15	195	33	1			2
2017-07-16	73	13			1	1
2017-07-17	98	17				1
2017-07-18	126	21				2
2017-07-19	140	24				2
2017-07-20	100	17				1
2017-07-21	93	16			1	1
2017-07-22	177	30		1	1	2
2017-07-23	71	12			1	1
2017-07-24	102	17			1	1
2017-07-25	123	21	1		1	2
2017-07-26	351	59				3
2017-07-27	199	34				2
2017-07-28	324	54		1		3
2017-07-29	129	22			1	2
2017-07-30	85	15				1
2017-07-31	87	15	1			2
2017-08-01	101	17				1
2017-08-02	326	55				3
2017-08-03	111	19			1	1
2017-08-04	183	31				2
2017-08-05	219	37				2
2017-08-06	84	14				1
2017-08-07	95	16			1	1
2017-08-08	99	17				1
2017-08-09	184	31				2
2017-08-10	154	26	1			2
2017-08-11	185	31				2
2017-08-12	341	57				3
2017-08-13	236	40				2
2017-08-14	183	31	1			2
2017-08-15	137	23	17		1	2
2017-08-16	274	46			1	2
2017-08-17	90	15				1
2017-08-18	207	35			1	2
2017-08-19	354	59				3
2017-08-20	42	7				1
2017-08-21	134	23				1
2017-08-22	174	29				2
2017-08-23	197	33			1	2
2017-08-24	292	49	1		1	3
2017-08-25	270	45				3
2017-08-26	317	53				3
2017-08-27	114	19				1
2017-08-28	130	22				2
2017-08-29	180	30			1	2
2017-08-30	285	48				3
2017-08-31	193	33			1	2
2017-09-01	15	3				1
2017-09-02	164	28			1	2
2017-09-03	151	26				2
2017-09-05	30	5				1
2017-09-06	42	7				1
2017-09-07	42	7	1		1	1
2017-09-08	42	7	2		1	1
2017-09-09	260	44				3
2017-09-12	37	7				1
2017-09-13	233	39			1	2
2017-09-14	42	7				1
2017-09-15	114	19	3		1	1
2017-09-16	350	59				3
2017-09-17	127	22			1	2
2017-09-19	33	6				1
2017-09-20	90	15				1
2017-09-21	42	7				1
2017-09-22	115	20				2
2017-09-23	295	50				3
2017-09-24	16	3			1	1
2017-09-26	42	7				1
2017-09-27	90	15				1
2017-09-28	90	15				1
2017-09-29	72	12		1	2	1
2017-09-30	42	7				1
2017-10-01	34	6				1
2017-10-02	90	15				1
2017-10-04	90	15				1
2017-10-05	42	7				1
2017-10-07	114	19				1
2017-10-08	113	23	6		1	2
2017-10-10	42	7				1
2017-10-11	48	8				1
2017-10-12	98	17				1
2017-10-15	160	27				2
2017-10-17	42	7				1
2017-10-18	42	7				1
2017-10-19	90	15			1	1
2017-10-20	90	15				1
2017-10-21	90	15			1	1
2017-10-22	130	22				2
2017-10-23	42	7				1
2017-10-24	42	7				1
2017-10-25	53	9				1
2017-10-26	42	7				1
2017-10-28	100	17				1
2017-10-29	120	20				2
2017-10-31	42	7				1
2017-11-01	90	15				1
2017-11-02	499	84				5
2017-11-03	100	17				1
2017-11-04	248	42				3
2017-11-05	94	16		2	1	1
2017-11-07	78	13				1
2017-11-09	402	67				4
2017-11-11	327	55			1	3
2017-11-12	114	19				1
2017-11-14	102	17				1
2017-11-16	43	8		1	1	1
2017-11-17	114	19				1
2017-11-18	77	13				1
2017-11-19	68	12				1
2017-11-20	104	18				1
2017-11-21	175	30			1	2
2017-11-22	90	15				1
2017-11-23	335	56				3
2017-11-24	234	39				2
2017-11-25	25	5				1
2017-11-26	93	16				1
2017-11-27	166	28				1
2017-11-28	46	8				1
2017-11-29	189	32			1	2
2017-11-30	118	20				2
2017-12-01	175	30			1	2
2017-12-02	114	19				1
2017-12-03	87	15				1
2017-12-04	105	18				2
2017-12-05	90	15				1
2017-12-06	42	7				1
2017-12-07	42	7				1
2017-12-10	55	10		1	2	1
2017-12-11	91	16				1
2017-12-12	210	35				2
2017-12-13	56	10				1
2017-12-14	87	15				1
2017-12-15	42	7				1
2017-12-16	42	7				1
2017-12-17	72	12				1
2017-12-18	89	15				1
2017-12-21	354	59				3
2017-12-22	42	7				1
2017-12-23	90	15				1
2017-12-24	149	25				2
2017-12-26	42	7				1
2017-12-27	114	19				1
2017-12-28	90	15				1
2017-12-29	162	27				1
2017-12-30	90	15				1
2017-12-31	72	12			1	1
2018-01-01	161	27				2
2018-01-02	114	19				1
2018-01-04	90	15				1
2018-01-05	30	5				1
2018-01-06	90	15				1
2018-01-07	55	10			1	1
2018-01-08	64	11				1
2018-01-09	82	14				1
2018-01-10	114	19				1
2018-01-11	210	35				2
2018-01-12	90	15				1
2018-01-13	114	19				1
2018-01-14	100	17				1
2018-01-16	42	7				1
2018-01-17	114	19				1
2018-01-18	89	15				1
2018-01-19	102	17				1
2018-01-20	108	18				1
2018-01-21	140	24				2
2018-01-22	19	4				1
2018-01-23	90	15				1
2018-01-24	42	7				1
2018-01-25	212	36				2
2018-01-26	116	20				2
2018-01-27	48	8				1
2018-01-28	39	7				1
2018-01-29	30	5				1
2018-01-30	90	15				1
2018-01-31	42	7				1
2018-02-01	114	19				1
2018-02-02	306	51	1			3
2018-02-03	354	59				3
2018-02-04	86	15				1
2018-02-05	90	15			1	1
2018-02-06	212	36			1	2
2018-02-07	179	30				2
2018-02-08	114	19				1
2018-02-09	114	19				1
2018-02-10	108	18				1
2018-02-11	109	19				1
2018-02-12	208	35				2
2018-02-13	114	19				1
2018-02-14	43	8			1	1
2018-02-15	160	27				2
2018-02-20	51	9				1
2018-02-21	71	12				1
2018-02-22	89	15				1
2018-02-23	123	21				2
2018-02-24	90	15				1
2018-02-25	90	15				1
2018-02-26	101	17				1
2018-02-27	90	15				1
2018-02-28	79	14				1
2018-03-01	114	19				1
2018-03-02	90	15				1
2018-03-03	42	7				1
2018-03-04	234	39				3
2018-03-05	90	15				1
2018-03-06	114	19				1
2018-03-07	248	42				2
2018-03-08	210	35				2
2018-03-09	142	24				2
2018-03-10	114	19				1
2018-03-11	90	15				1
2018-03-12	98	17			1	1
2018-03-13	78	13				1
2018-03-14	114	19				1
2018-03-15	114	19				1
2018-03-16	105	18				1
2018-03-17	114	19				1
2018-03-18	117	20				2
2018-03-20	90	15			1	1
2018-03-21	90	15				1
2018-03-22	100	17				1
2018-03-23	112	19				1
2018-03-24	110	18				1
2018-03-25	100	17				1
2018-03-27	90	15				1
2018-03-28	114	19				1
2018-03-29	354	59				3
2018-03-30	118	20				1
2018-03-31	234	39				2
2018-04-01	190	32			1	2
2018-04-02	114	19				1
2018-04-03	42	7				1
2018-04-04	191	32				2
2018-04-05	78	13				1
2018-04-06	114	19			1	1
2018-04-07	114	19				1
2018-04-08	157	27			1	2
2018-04-09	42	7				1
2018-04-10	114	19			1	1
2018-04-11	90	15			1	1
2018-04-12	66	11				1
2018-04-13	86	15				1
2018-04-14	96	16				1
2018-04-15	140	24				2
2018-04-16	114	19				1
2018-04-17	190	32				2
2018-04-18	114	19				1
2018-04-19	114	19				1
2018-04-20	114	19				1
2018-04-21	228	38				2
2018-04-22	161	27				2
2018-04-24	30	5	10		1	1
2018-04-25	47	8			1	1
2018-04-26	113	19				1
2018-04-27	102	17				1
2018-04-28	138	23				2
2018-04-29	50	9				1
2018-04-30	90	15				1
2018-05-01	165	28				2
2018-05-02	114	19				1
2018-05-03	90	15				1
2018-05-04	90	15			1	1
2018-05-05	108	18				1
2018-05-06	102	17				1
2018-05-07	90	15				1
2018-05-08	90	15				1
2018-05-09	114	19				1
2018-05-10	90	15				1
2018-05-11	149	25				2
2018-05-12	114	19				1
2018-05-13	139	24				2
2018-05-14	114	19				1
2018-05-15	219	37				2
2018-05-16	251	42				3
2018-05-17	164	28				2
2018-05-18	245	41				3
2018-05-19	205	35				2
2018-05-20	132	22				2
2018-05-21	168	28				2
2018-05-22	218	37				2
2018-05-23	92	16				1
2018-05-24	42	7				1
2018-05-25	42	7				1
2018-05-26	114	19				1
2018-05-27	105	18				1
2018-05-29	90	15				1
2018-05-30	88	15				1
2018-05-31	72	12				1
2018-06-01	76	13				1
2018-06-02	151	26				2
2018-06-03	86	15				1
2018-06-04	42	7				1
2018-06-05	40	7				1
2018-06-06	42	7				1
2018-06-07	267	45				3
2018-06-08	57	10			1	1
2018-06-09	88	15			1	1
2018-06-10	88	15				1
2018-06-11	90	15				1
2018-06-12	114	19				1
2018-06-13	113	19				1
2018-06-14	132	22				2
2018-06-15	90	15		1		1
2018-06-16	186	31				2
2018-06-17	85	15				1
2018-06-18	90	15				1
2018-06-19	114	19				1
2018-06-20	90	15				1
2018-06-21	89	15				1
2018-06-22	85	15				1
2018-06-23	90	15			1	1
2018-06-24	63	11			1	1
2018-06-26	111	19				1
2018-06-27	90	15				1
2018-06-28	42	7				1
2018-06-30	90	15				1
2018-07-01	112	19			1	1
2018-07-03	114	19				1
2018-07-04	43	8			1	1
2018-07-05	82	14				1
2018-07-06	56	10				1
2018-07-07	90	15				1
2018-07-08	121	21				1
2018-07-09	90	15	1	1	1	1
2018-07-10	113	19				1
2018-07-11	108	18				1
2018-07-12	81	14				1
2018-07-13	36	6				1
2018-07-14	90	15				1
2018-07-15	89	15	1	1	1	1
2018-07-16	90	15				1
2018-07-18	114	19				1
2018-07-19	90	15				1
2018-07-21	114	19				1
2018-07-22	171	29				2
2018-07-24	90	15				1
2018-07-25	59	10				1
2018-07-26	114	19				1
2018-07-27	114	19				1
2018-07-28	114	19				1
2018-07-29	109	19				1
2018-07-30	114	19			1	1
2018-07-31	113	19				1
2018-08-01	114	19			1	1
2018-08-02	90	15				1
2018-08-03	114	19				1
2018-08-04	208	35				2
2018-08-05	110	19				1
2018-08-07	89	15				1
2018-08-08	234	39				2
2018-08-09	192	32				2
2018-08-10	156	26			1	2
2018-08-11	325	55		1	1	3
2018-08-12	89	15			1	1
2018-08-13	115	20			1	1
2018-08-14	42	7				1
2018-08-15	210	35				2
2018-08-16	174	29				2
2018-08-17	204	34				2
2018-08-18	193	33				2
2018-08-19	103	18				1
2018-08-21	204	34		1		2
2018-08-22	114	19			1	1
2018-08-23	201	34		1		2
2018-08-24	210	35			1	2
2018-08-25	183	31				2
2018-08-26	114	19				1
2018-08-27	111	19				1
2018-08-28	114	19	2		1	1
2018-08-29	41	7				1
2018-08-30	209	35				2
2018-08-31	90	15				1
2018-09-01	113	19				1
2018-09-02	82	14				1
2018-09-03	114	19				1
2018-09-04	102	17				1
2018-09-05	42	7				1
2018-09-06	89	15				1
2018-09-07	75	13				1
2018-09-08	90	15				1
2018-09-09	108	18				1
2018-09-10	129	22				2
2018-09-11	132	22				2
2018-09-12	216	36				2
2018-09-13	93	16				1
2018-09-14	207	35				2
2018-09-15	126	21				2
2018-09-16	83	14			1	1
2018-09-18	143	24				2
2018-09-19	114	19				1
2018-09-20	114	19			1	1
2018-09-21	73	13				1
2018-09-22	133	23			1	2
2018-09-23	114	19				1
2018-09-24	173	29			1	2
2018-09-25	114	19			1	1
2018-09-26	97	17				1
2018-09-27	90	15				1
2018-09-28	111	19				1
2018-09-29	81	14			1	1
2018-09-30	80	14				1
2018-10-01	114	19				1
2018-10-02	114	19				1
2018-10-03	114	19			1	1
2018-10-04	114	19			1	1
2018-10-05	90	15				1
2018-10-06	106	18				1
2018-10-07	90	15				1
2018-10-08	70	12				1
2018-10-09	90	15				1
2018-10-10	90	15				1
2018-10-11	90	15				1
2018-10-13	90	15			1	1
2018-10-14	42	7				1
2018-10-16	48	8				1
2018-10-17	228	38				2
2018-10-18	98	17				1
2018-10-19	114	19				1
2018-10-20	114	19				1
2018-10-21	114	19				1
2018-10-23	114	19				1
2018-10-24	204	34				2
2018-10-25	114	19				1
2018-10-26	113	19				1
2018-10-27	114	19				1
2018-10-28	144	24				2
2018-10-30	114	19			1	1
2018-10-31	114	19				1
2018-11-01	90	15				1
2018-11-02	298	50				3
2018-11-03	352	59			1	3
2018-11-04	108	18			1	1
2018-11-05	90	15				1
2018-11-06	146	25				2
2018-11-08	202	34	1			2
2018-11-09	77	13				1
2018-11-10	114	19				1
2018-11-11	78	13				1
2018-11-13	90	15				1
2018-11-14	114	19			1	1
2018-11-15	227	38			1	2
2018-11-16	90	15				1
2018-11-17	114	19				1
2018-11-18	111	19				1
2018-11-20	105	18				1
2018-11-21	72	12			1	1
2018-11-22	114	19				1
2018-11-23	171	29	3		1	2
2018-11-24	90	15				1
2018-11-25	98	17				1
2018-11-26	107	18				1
2018-11-27	66	11				1
2018-11-28	114	19				1
2018-11-29	42	7				1
2018-11-30	68	12				1
2018-12-01	56	10				1
2018-12-02	96	16				1
2018-12-04	42	7				1
2018-12-05	65	11				1
2018-12-06	578	97			1	5
2018-12-07	44	8	1			1
2018-12-08	98	17				1
2018-12-09	58	10				1
2018-12-10	65	11				1
2018-12-11	64	11				1
2018-12-12	90	15			1	1
2018-12-13	354	59			2	3
2018-12-14	90	15				1
2018-12-15	187	32	1	6		2
2018-12-16	88	15				1
2018-12-17	54	9				1
2018-12-18	97	17				1
2018-12-19	222	37				2
2018-12-20	234	39			1	2
2018-12-21	186	31				2
2018-12-22	90	15				1
2018-12-23	72	12				1
2018-12-25	90	15				1
2018-12-26	114	19				1
2018-12-27	114	19				1
2018-12-28	38	7				1
2018-12-29	90	15			1	1
2018-12-30	148	25	1			2
2018-12-31	76	13	1			1
2019-01-01	150	25			1	2
2019-01-02	90	15				1
2019-01-03	93	16				1
2019-01-04	65	11				1
2019-01-05	66	11				1
2019-01-06	67	12				1
2019-01-07	76	13				1
2019-01-08	99	17				1
2019-01-09	91	16				1
2019-01-10	102	17				1
2019-01-11	70	12				1
2019-01-13	102	17				1
2019-01-14	90	15				1
2019-01-15	204	34				1
2019-01-16	114	19			1	1
2019-01-17	90	15				1
2019-01-18	36	6	6		1	1
2019-01-19	114	19				1
2019-01-20	100	17				1
2019-01-21	77	13				1
2019-01-22	43	8			1	1
2019-01-23	96	16				1
2019-01-24	90	15				1
2019-01-25	234	39				2
2019-01-26	90	15	1		2	1
2019-01-27	102	17				1
2019-01-28	97	17				1
2019-01-29	114	19				1
2019-01-30	212	36				2
2019-01-31	114	19				1
2019-02-01	110	19				1
2019-02-02	90	15				1
2019-02-03	126	21				1
2019-02-04	75	13				1
2019-02-07	13	3				1
2019-02-09	51	9				1
2019-02-13	42	7				1
2019-02-14	42	7				1
2019-02-15	90	15			1	1
2019-02-16	90	15				1
2019-02-17	157	27			1	2
2019-02-18	90	15				1
2019-02-19	42	7				1
2019-02-20	114	19				1
2019-02-21	114	19			1	1
2019-02-22	66	11				1
2019-02-23	114	19			1	1
2019-02-24	139	24			1	1
2019-02-25	383	64	1	1	2	3
2019-02-26	234	39			1	2
2019-02-27	274	46			1	3
2019-02-28	119	20				1
2019-03-01	120	20				2
2019-03-02	114	19				1
2019-03-03	121	21	1			3
2019-03-04	114	19				1
2019-03-05	330	55				3
2019-03-06	312	52				3
2019-03-07	114	19				1
2019-03-08	90	15				1
2019-03-09	114	19			1	1
2019-03-10	143	24				2
2019-03-11	114	19				1
2019-03-12	84	14				1
2019-03-13	164	28				2
2019-03-14	114	19				1
2019-03-15	91	16	1		1	1
2019-03-16	129	22				2
2019-03-17	172	29				2
2019-03-18	114	19				1
2019-03-19	90	15			1	1
2019-03-20	90	15				1
2019-03-21	91	16				1
2019-03-22	105	18				1
2019-03-23	114	19				1
2019-03-24	143	24				2
2019-03-25	114	19				1
2019-03-26	42	7				1
2019-03-27	90	15				1
2019-03-28	92	16				1
2019-03-29	550	92				5
2019-03-30	102	17			1	1
2019-03-31	176	30				2
2019-04-01	90	15				1
2019-04-02	90	15	1		1	1
2019-04-03	114	19				1
2019-04-04	85	15				1
2019-04-05	159	27				2
2019-04-06	234	39	1			2
2019-04-07	260	44				3
2019-04-08	114	19				1
2019-04-09	157	27				2
2019-04-10	90	15				1
2019-04-11	111	19			1	1
2019-04-12	101	17				1
2019-04-13	122	21			1	2
2019-04-14	199	34			1	2
2019-04-15	114	19				1
2019-04-16	42	7	7	1	2	1
2019-04-17	101	17			1	1
2019-04-18	42	7				1
2019-04-19	72	12				1
2019-04-20	42	7				1
2019-04-21	99	17				1
2019-04-23	42	7				1
2019-04-24	114	19				1
2019-04-25	90	15				1
2019-04-26	105	18				1
2019-04-27	133	23			1	2
2019-04-28	112	19				1
2019-04-29	85	15				1
2019-04-30	44	8				1
2019-05-01	83	14			1	1
2019-05-02	349	59				3
2019-05-03	218	37			1	2
2019-05-04	210	35				2
2019-05-05	95	16				1
2019-05-06	14	3	2		1	1
2019-05-07	111	19				1
2019-05-08	87	15				2
2019-05-09	112	19				1
2019-05-10	80	14	1		1	1
2019-05-11	90	15				1
2019-05-12	39	7				1
2019-05-13	67	12				1
2019-05-14	57	10				1
2019-05-15	110	19		1	1	1
2019-05-16	103	18			1	1
2019-05-17	62	11				1
2019-05-18	118	20				1
2019-05-19	57	10				1
2019-05-20	186	31				2
2019-05-21	90	15				1
2019-05-22	96	16			1	1
2019-05-23	94	16				1
2019-05-24	83	14				1
2019-05-25	112	19				1
2019-05-26	109	19			1	1
2019-05-27	99	17			1	1
2019-05-28	42	7				1
2019-05-29	90	15				1
2019-05-30	323	54				3
2019-05-31	108	18				1
2019-06-01	90	15				1
2019-06-02	45	8				1
2019-06-03	49	9				1
2019-06-04	80	14				1
2019-06-05	96	16			1	1
2019-06-06	90	15			1	1
2019-06-07	111	19				1
2019-06-09	214	36				2
2019-06-10	88	15				1
2019-06-11	111	19			1	1
2019-06-12	321	54				3
2019-06-13	574	96			1	5
2019-06-14	105	18				1
2019-06-15	328	55				3
2019-06-16	118	20			1	2
2019-06-17	42	7				1
2019-06-18	90	15				1
2019-06-19	90	15				1
2019-06-20	90	15	1	1	1	1
2019-06-21	45	8				1
2019-06-22	45	8	1	1	2	1
2019-06-23	90	15				1
2019-06-24	96	16				1
2019-06-25	64	11				1
2019-06-26	215	36			1	2
2019-06-27	229	39			1	2
2019-06-28	112	19			1	1
2019-06-29	106	18				1
2019-06-30	93	16				1
2019-07-01	44	8				1
2019-07-02	73	13				1
2019-07-03	50	9				1
2019-07-04	212	36			1	3
2019-07-05	108	18				1
2019-07-06	193	33				2
2019-07-07	95	16				1
2019-07-08	46	8				1
2019-07-09	47	8				1
2019-07-10	66	11	1	1	1	1
2019-07-11	94	16				1
2019-07-12	102	17				1
2019-07-13	98	17				1
2019-07-14	107	18				1
2019-07-15	65	11				1
2019-07-16	42	7				1
2019-07-17	43	8				1
2019-07-18	35	6				1
2019-07-19	83	14				1
2019-07-20	89	15				1
2019-07-21	89	15				1
2019-07-22	38	7				1
2019-07-23	42	7	1		1	2
2019-07-24	41	7				1
2019-07-25	105	18				1
2019-07-26	156	26				2
2019-07-27	43	8			1	1
2019-07-28	189	32				2
2019-07-29	44	8				1
2019-07-30	81	14				1
2019-07-31	112	19				1
2019-08-01	210	35				2
2019-08-02	119	20			1	2
2019-08-03	174	29				2
2019-08-04	112	19				1
2019-08-05	84	15	1		1	1
2019-08-06	214	36				2
2019-08-07	67	12				1
2019-08-08	70	12	1	1	1	1
2019-08-09	137	23				3
2019-08-10	108	18				1
2019-08-11	51	9				1
2019-08-12	200	34				2
2019-08-13	69	12				1
2019-08-14	239	40				3
2019-08-15	233	39			1	2
2019-08-16	331	56				3
2019-08-17	182	31				2
2019-08-18	96	16				1
2019-08-19	42	7				1
2019-08-20	43	8				1
2019-08-21	91	16				1
2019-08-22	91	16				1
2019-08-23	43	8	1	1	1	1
2019-08-24	101	17				1
2019-08-25	145	25	1		2	2
2019-08-26	42	7				1
2019-08-27	125	21				1
2019-08-28	42	7				1
2019-08-29	42	7				1
2019-08-30	90	15				1
2019-08-31	162	27	1		1	2
2019-09-01	156	26				2
2019-09-02	66	11				1
2019-09-03	91	16				1
2019-09-04	205	35				2
2019-09-05	42	7				1
2019-09-06	54	9			1	1
2019-09-07	114	19				1
2019-09-08	104	18				1
2019-09-09	161	27				2
2019-09-10	97	17				1
2019-09-11	110	19				1
2019-09-12	108	18				1
2019-09-13	208	35				2
2019-09-14	234	39			1	2
2019-09-15	225	38				2
2019-09-16	129	22				2
2019-09-17	234	39				2
2019-09-18	142	24			1	2
2019-09-19	197	33				2
2019-09-20	120	20				2
2019-09-21	197	33				2
2019-09-22	108	18				1
2019-09-23	128	22				1
2019-09-24	65	11				1
2019-09-25	215	36				2
2019-09-26	183	31				2
2019-09-27	73	13				1
2019-09-28	123	21				2
2019-09-29	78	13				1
2019-09-30	60	10				1
2019-10-01	42	7				2
2019-10-02	318	53				3
2019-10-03	261	44				3
2019-10-04	216	36				2
2019-10-05	81	14				1
2019-10-06	79	14				1
2019-10-07	103	18				1
2019-10-08	84	14				1
2019-10-09	82	14				1
2019-10-10	111	19				1
2019-10-11	65	11				1
2019-10-12	86	15				1
2019-10-13	78	13				1
2019-10-14	106	18				1
2019-10-15	100	17			1	1
2019-10-16	87	15				1
2019-10-17	102	17		1	1	1
2019-10-18	233	39		1		2
2019-10-19	103	18				1
2019-10-20	135	23				2
2019-10-21	90	15				1
2019-10-22	136	23				2
2019-10-23	157	27				2
2019-10-24	148	25				2
2019-10-25	90	15				1
2019-10-26	90	15				1
2019-10-27	171	29				2
2019-10-28	90	15				1
2019-10-29	141	24				2
2019-10-30	174	29				2
2019-10-31	157	27				2
2019-11-01	96	16				1
2019-11-02	65	11				1
2019-11-03	139	24				2
2019-11-04	204	34				2
2019-11-05	142	24				2
2019-11-06	209	35				2
2019-11-07	210	35			1	2
2019-11-08	114	19				1
2019-11-09	142	24			1	1
2019-11-10	130	22				2
2019-11-11	60	10				1
2019-11-12	187	32				2
2019-11-13	233	39			1	2
2019-11-14	146	24			1	3
2019-11-15	220	37				2
2019-11-16	248	42				3
2019-11-17	135	23	5		1	3
2019-11-18	138	23				2
2019-11-19	61	11				1
2019-11-20	190	32				2
2019-11-21	84	14				1
2019-11-22	68	12				2
2019-11-23	73	13				1
2019-11-24	110	19				1
2019-11-25	150	25				2
2019-11-26	218	37				2
2019-11-27	282	47			1	3
2019-11-28	325	55				3
2019-11-29	178	30				2
2019-11-30	205	35				2
2019-12-01	90	15				1
2019-12-02	134	23				2
2019-12-03	107	18				1
2019-12-04	244	41				3
2019-12-05	163	28				2
2019-12-06	186	31				2
2019-12-07	346	58				3
2019-12-08	99	17				1
2019-12-09	134	23				2
2019-12-10	252	42				3
2019-12-11	474	79				4
2019-12-12	516	86			1	5
2019-12-13	450	75			1	4
2019-12-14	550	92			1	5
2019-12-15	102	17				1
2019-12-16	98	17				1
2019-12-17	345	58				3
2019-12-18	356	60				3
2019-12-19	421	71			1	4
2019-12-20	208	35				2
2019-12-21	193	33				2
2019-12-22	143	24				2
2019-12-23	90	15				2
2019-12-24	62	11				1
2019-12-25	41	7				1
2019-12-26	354	59			1	3
2019-12-27	348	58				3
2019-12-28	287	48			1	3
2019-12-29	104	18				1
2019-12-30	119	20				2
2019-12-31	157	27				2
2020-01-01	54	9				1
2020-01-02	127	22				2
2020-01-03	54	9				1
2020-01-04	112	19				1
2020-01-05	98	17			1	1
2020-01-06	43	8				1
2020-01-07	94	16				1
2020-01-08	114	19			1	1
2020-01-09	109	19				1
2020-01-10	79	14				1
2020-01-11	206	35				2
2020-01-12	83	14				1
2020-01-13	92	16				1
2020-01-14	114	19				1
2020-01-15	183	31	2		1	2
2020-01-16	198	33				2
2020-01-17	146	25				2
2020-01-18	271	46				3
2020-01-19	79	14				1
2020-01-20	140	24				2
2020-01-21	41	7				1
2020-01-22	179	30				2
2020-01-23	96	16				1
2020-01-24	70	12				1
2020-01-27	14	3				1
2020-01-28	30	5				1
2020-01-29	43	8				1
2020-01-30	109	19				1
2020-01-31	73	13				1
2020-02-01	88	15			1	1
2020-02-02	81	14				1
2020-02-03	104	18				1
2020-02-04	148	25				2
2020-02-05	162	27				2
2020-02-06	102	17	5		2	1
2020-02-07	82	14			1	1
2020-02-08	138	23				2
2020-02-09	38	7				2
2020-02-10	49	9				1
2020-02-11	36	6			1	1
2020-02-12	73	13				1
2020-02-13	60	10				1
2020-02-14	54	9				1
2020-02-15	104	18				1
2020-02-16	53	9				1
2020-02-17	83	14			1	1
2020-02-18	109	19				1
2020-02-19	138	23				2
2020-02-20	179	30			1	2
2020-02-21	150	25			1	2
2020-02-22	150	25				2
2020-02-23	118	20				2
2020-02-24	180	30				2
2020-02-25	294	49				3
2020-02-26	276	46			2	2
2020-02-27	354	59				4
2020-02-28	284	48				4
2020-02-29	315	53				4
2020-03-01	102	17				1
2020-03-02	121	21				2
2020-03-03	172	29				2
2020-03-04	164	28	1		1	3
2020-03-05	211	36				2
2020-03-06	249	42			1	2
2020-03-07	186	31				3
2020-03-08	106	18				1
2020-03-09	226	38				2
2020-03-10	167	28				2
2020-03-11	146	25				2
2020-03-12	152	26				2
2020-03-13	102	17				1
2020-03-14	233	39			1	2
2020-03-15	108	18				1
2020-03-16	95	16				1
2020-03-17	90	15				1
2020-03-18	178	30			1	2
2020-03-19	74	13			1	1
2020-03-20	72	12				1
2020-03-21	219	37				2
2020-03-22	125	21			1	1
2020-03-23	170	29				2
2020-03-24	157	27			1	2
2020-03-25	127	22			1	2
2020-03-26	185	31				2
2020-03-27	271	46				3
2020-03-28	342	57				3
2020-03-29	304	51				3
2020-03-30	59	10				1
2020-03-31	100	17		2	1	1
2020-04-01	66	11				1
2020-04-02	161	27				1
2020-04-03	66	11				1
2020-04-04	204	34				2
2020-04-05	225	38				2
2020-04-06	114	19				1
2020-04-07	90	15				1
2020-04-08	213	36				2
2020-04-09	140	24				2
2020-04-10	65	11			1	1
2020-04-11	99	17				1
2020-04-12	87	15				1
2020-04-12	6	1				1
2020-04-13	84	14			1	1
2020-04-14	81	14				1
2020-04-15	64	11				1
2020-04-16	48	8				1
2020-04-17	210	35			1	2
2020-04-18	331	56				3
2020-04-19	110	19			1	1
2020-04-20	77	13				1
2020-04-21	42	7				1
2020-04-22	47	8				1
2020-04-23	75	13				1
2020-04-24	110	19				1
2020-04-25	91	16			1	1
2020-04-26	177	30				1
2020-04-27	229	39				2
2020-04-28	119	20			1	1
2020-04-29	76	13		1		1
2020-04-30	42	7				1
2020-05-01	87	15				1
2020-05-02	460	77	1			4
2020-05-03	380	64				3
2020-05-04	114	19				1
2020-05-05	70	12				1
2020-05-06	90	15				1
2020-05-07	90	15				1
2020-05-08	42	7				1
2020-05-09	90	15				1
2020-05-10	105	18				1
2020-05-11	193	33				2
2020-05-12	99	17				1
2020-05-13	113	19				1
2020-05-14	87	15			1	1
2020-05-15	112	19			1	1
2020-05-16	234	39				2
2020-05-17	67	12			1	1
2020-05-18	82	14				1
2020-05-19	90	15				1
2020-05-20	117	20				2
2020-05-21	112	19				1
2020-05-22	84	14				1
2020-05-23	171	29				1
2020-05-24	48	8			1	1
2020-05-25	65	11				1
2020-05-26	48	8				1
2020-05-27	76	13				1
2020-05-28	177	30				2
2020-05-29	83	14	1		1	1
2020-05-30	192	32			1	2
2020-05-31	71	12				1
2020-06-01	71	12			1	1
2020-06-02	71	12				1
2020-06-03	69	12				1
2020-06-04	51	9				1
2020-06-05	30	5				1
2020-06-06	42	7				1
2020-06-07	181	31				2
2020-06-08	82	14				1
2020-06-09	62	11				1
2020-06-10	99	17				1
2020-06-11	44	8				1
2020-06-12	42	7				1
2020-06-13	233	39				3
2020-06-14	178	30				2
2020-06-15	174	29	1		1	2
2020-06-16	56	10				1
2020-06-17	87	15				1
2020-06-18	42	7			1	1
2020-06-20	84	14				1
2020-06-21	42	7				1
2020-06-22	42	7				1
2020-06-23	46	8				1
2020-06-24	198	33				2
2020-06-25	174	29				2
2020-06-26	155	26				2
2020-06-27	90	15				1
2020-06-28	95	16				1
2020-06-29	94	16				1
2020-06-30	90	15				1
2020-07-01	98	17				1
2020-07-02	50	9				1
2020-07-03	162	27				2
2020-07-04	203	34				2
2020-07-05	51	9				1
2020-07-06	110	19				1
2020-07-07	181	31				2
2020-07-08	199	34				2
2020-07-09	45	8				1
2020-07-10	90	15				1
2020-07-11	89	15				1
2020-07-12	117	20				2
2020-07-13	49	9				1
2020-07-14	51	9				1
2020-07-15	211	36			1	1
2020-07-16	74	13			1	1
2020-07-17	66	11				1
2020-07-18	182	31				2
2020-07-19	118	20				2
2020-07-20	43	8				1
2020-07-21	120	20		1	1	2
2020-07-22	210	35				2
2020-07-23	186	31				2
2020-07-24	216	36				2
2020-07-25	249	42				3
2020-07-26	184	31	2			2
2020-07-27	74	13				1
2020-07-28	65	11				1
2020-07-29	54	9				1
2020-07-30	92	16	1			2
2020-07-31	234	39				2
2020-08-01	44	8				1
2020-08-02	97	17				1
2020-08-03	42	7				1
2020-08-04	42	7				1
2020-08-05	42	7			1	1
2020-08-06	80	14				1
2020-08-07	96	16				1
2020-08-08	207	35				3
2020-08-09	133	23				2
2020-08-10	40	7				1
2020-08-11	54	9				1
2020-08-12	88	15				1
2020-08-13	448	75				4
2020-08-14	89	14				1
2020-08-15	328	55				3
2020-08-16	51	9				1
2020-08-17	80	14				1
2020-08-18	322	54				3
2020-08-19	234	39				2
2020-08-20	180	30			1	2
2020-08-21	124	21				2
2020-08-22	158	27				2
2020-08-23	80	14			1	1
2020-08-24	130	22				2
2020-08-25	80	14				1
2020-08-26	354	59				3
2020-08-27	114	19				1
2020-08-28	49	9				1
2020-08-29	232	39			1	2
2020-08-30	63	11				1
2020-08-31	114	19			1	1
2020-09-01	172	29				2
2020-09-02	96	16				1
2020-09-03	42	7				1
2020-09-04	58	10				1
2020-09-05	42	7				1
2020-09-06	100	17			1	1
2020-09-07	48	8			1	1
2020-09-08	46	8			1	1
2020-09-09	56	10				1
2020-09-10	45	8		1	1	1
2020-09-11	96	16			1	1
2020-09-12	79	14			1	1
2020-09-13	55	10				1
2020-09-14	64	11				1
2020-09-15	44	8				1
2020-09-16	30	5				1
2020-09-17	62	11				1
2020-09-18	72	12				1
2020-09-19	286	48	1		1	3
2020-09-20	33	6				1
2020-09-21	57	10		1	1	1
2020-09-22	67	12				1
2020-09-23	28	5			1	1
2020-09-24	41	7				1
2020-09-25	163	28				2
2020-09-26	213	36				3
2020-09-27	111	19			1	1
2020-09-28	74	13				1
2020-09-29	42	7				1
2020-09-30	42	7				1
2020-10-01	61	11				1
2020-10-02	323	54				3
2020-10-03	267	45			1	3
2020-10-04	90	15				1
2020-10-05	147	25				2
2020-10-06	90	15				1
2020-10-07	80	14				1
2020-10-08	42	7				1
2020-10-09	45	8				1
2020-10-10	107	18			1	1
2020-10-11	89	15			1	1
2020-10-12	102	17				1
2020-10-13	43	8			1	1
2020-10-14	72	12				1
2020-10-15	55	10				1
2020-10-16	62	11				1
2020-10-17	150	25			1	2
2020-10-18	78	13				1
2020-10-19	69	12				1
2020-10-20	176	30				1
2020-10-21	198	33			1	2
2020-10-22	100	17	1		1	1
2020-10-23	62	11				1
2020-10-24	122	21				2
2020-10-25	58	10				1
2020-10-26	90	15				1
2020-10-27	159	27				2
2020-10-28	354	59			1	3
2020-10-29	187	32				2
2020-10-30	187	32				2
2020-10-31	353	43				3
2020-11-01	92	16			2	1
2020-11-02	56	10			1	1
2020-11-03	157	27				2
2020-11-04	243	41				3
2020-11-05	198	33				3
2020-11-06	100	17				1
2020-11-07	188	32				2
2020-11-08	59	10				1
2020-11-09	66	11	1		2	1
2020-11-10	114	19			1	1
2020-11-11	101	17	1		1	1
2020-11-12	45	8				1
2020-11-13	72	12				1
2020-11-14	67	12				1
2020-11-15	70	12				1
2020-11-16	48	8				1
2020-11-17	51	9				1
2020-11-18	62	11				1
2020-11-19	85	15				1
2020-11-20	113	19				1
2020-11-21	185	31				2
2020-11-22	103	18				1
2020-11-23	42	7				1
2020-11-24	108	18				1
2020-11-25	66	11				1
2020-11-26	90	15	1		1	1
2020-11-27	53	9				1
2020-11-28	191	32				2
2020-11-29	56	10				1
2020-11-30	72	12				1
2020-12-01	232	39				2
2020-12-02	98	17				1
2020-12-03	313	53				3
2020-12-04	172	29			1	2
2020-12-05	472	79			1	4
2020-12-06	44	8	2		1	1
2020-12-07	80	14			1	1
2020-12-08	120	20				2
2020-12-09	42	7				1
2020-12-10	78	13				1
2020-12-14	98	17			1	1
2020-12-15	50	9				1
2020-12-16	200	34				2
2020-12-17	183	31				2
2020-12-18	58	10				1
2020-12-19	54	9				1
2020-12-20	51	9				1
2020-12-21	61	11				1
2020-12-22	281	47				3
2020-12-23	560	94			1	5
2020-12-24	476	81				4
2020-12-25	329	55			1	3
2020-12-26	127	22			1	2
2020-12-27	68	12				1
2020-12-28	79	14			1	1
2020-12-29	249	42				3
2020-12-30	191	32				2
2021-01-01	114	19				1
2021-01-02	58	10				1
2021-01-03	81	14				1
2021-01-04	98	17				1
2021-01-05	228	38			1	2
2021-01-06	298	50			1	3
2021-01-07	163	28				2
2021-01-08	45	8				1
2021-01-09	117	20	1			1
2021-01-10	89	15				1
2021-01-11	85	15				1
2021-01-12	56	10			1	1
2021-01-13	314	53				3
2021-01-14	45	8				1
2021-01-15	144	24				2
2021-01-18	38	7				1
2021-01-19	62	11				1
2021-01-20	205	35				2
2021-01-21	63	11				1
2021-01-22	57	10				1
2021-01-23	112	19				1
2021-01-24	47	8	1		1	1
2021-01-25	42	7				1
2021-01-26	198	33				2
2021-01-27	208	35				2
2021-01-28	186	31				2
2021-01-29	177	30				2
2021-01-30	315	53				3
2021-01-31	71	12				1
2021-02-01	73	13			1	1
2021-02-02	75	13			1	1
2021-02-03	354	59				3
2021-02-04	100	17			1	2
2021-02-05	91	16				1
2021-02-06	252	42				3
2021-02-07	100	17				1
2021-02-08	72	12				1
2021-02-09	58	10				1
2021-02-10	75	13				1
2021-02-11	50	9				1
2021-02-16	106	18				1
2021-02-17	114	19				1
2021-02-18	104	18				1
2021-02-19	50	9				1
2021-02-20	56	10				1
2021-02-21	51	9				1
2021-02-22	50	9				1
2021-02-23	59	10				1
2021-02-24	81	14				1
2021-02-25	54	9				1
2021-02-26	88	15				1
2021-02-27	102	17				1
2021-02-28	42	7			1	1
2021-03-01	96	16				1
2021-03-02	53	9				1
2021-03-03	131	22				2
2021-03-04	107	18				1
2021-03-05	55	10				1
2021-03-06	75	13				1
2021-03-07	49	9				1
2021-03-08	48	8				1
2021-03-09	47	8				1
2021-03-10	186	31				2
2021-03-11	59	10				1
2021-03-12	41	7				1
2021-03-13	234	39				2
2021-03-14	71	12			1	1
2021-03-15	74	13		1	1	1
2021-03-16	42	7				1
2021-03-17	54	9				1
2021-03-18	77	13				1
2021-03-19	50	9				1
2021-03-20	268	45			1	3
2021-03-21	51	9				1
2021-03-22	106	18				1
2021-03-23	90	15				1
2021-03-24	195	33				2
2021-03-25	208	35				2
2021-03-26	228	38				2
2021-03-27	318	53			1	3
2021-03-28	214	36			1	2
2021-03-29	85	15				1
2021-03-30	57	10				1
2021-03-31	90	15				1
2021-04-01	87	15				1
2021-04-02	114	19				1
2021-04-03	93	16				1
2021-04-04	85	15				1
2021-04-05	246	41				2
2021-04-06	125	21			1	2
2021-04-07	114	19				1
2021-04-08	40	7				1
2021-04-09	90	15			1	1
2021-04-10	159	27				2
2021-04-11	53	9				1
2021-04-12	66	16			1	1
2021-04-14	156	26	1		1	2
2021-04-15	83	14				1
2021-04-16	104	18				1
2021-04-17	178	30				3
2021-04-18	88	15				1
2021-04-19	113	19				1
2021-04-20	91	16				1
2021-04-21	179	30				2
2021-04-22	251	42				3
2021-04-23	68	12				1
2021-04-24	106	18				1
2021-04-25	51	9				1
2021-04-26	51	9				1
2021-04-27	74	13				1
2021-04-28	65	11				1
2021-04-29	59	10				1
2021-04-30	97	17			1	1
2021-05-01	102	17				1
2021-05-02	219	37				2
2021-05-03	97	17				1
2021-05-04	139	24	2	14	1	2
2021-05-05	84	14			1	1
2021-05-06	92	16				1
2021-05-07	113	19				1
2021-05-08	56	10				1
2021-05-09	47	8				1
2021-05-11	60	10				1
2021-05-12	92	16	1		1	1
2021-05-13	69	12				1
2021-05-14	40	7				1
2021-05-15	66	11				1
2021-05-16	83	14				1
2021-05-17	53	9			1	1
2021-05-18	72	12				1
2021-05-19	75	13				1
2021-05-20	59	10				1
2021-05-21	55	10				1
2021-05-22	114	19				1
2021-05-23	84	14	1			1
2021-05-24	49	9				1
2021-05-25	133	23				2
2021-05-26	202	34				2
2021-05-27	51	9			1	1
2021-05-28	97	11				1
2021-05-29	213	36				2
2021-05-30	73	13				1
2021-05-31	86	15				1
2021-06-01	171	29				2
2021-06-02	240	40			1	2
2021-06-03	188	32				2
2021-06-04	153	26				2
2021-06-05	248	42			1	2
2021-06-06	130	22	1			2
2021-06-07	36	6				1
2021-06-08	103	18				1
2021-06-09	186	31				2
2021-06-10	181	31				2
2021-06-11	174	29				2
2021-06-12	94	16				1
2021-06-13	81	14				1
2021-06-14	107	18				1
2021-06-15	147	25	10		1	2
2021-06-16	191	32				2
2021-06-17	185	31			1	2
2021-06-18	91	16				1
2021-06-19	221	37				3
2021-06-20	61	11			1	1
2021-06-21	56	10				1
2021-06-22	168	28				2
2021-06-23	304	51			2	3
2021-06-24	234	39				2
2021-06-25	110	19				1
2021-06-26	170	29				2
2021-06-27	90	15				1
2021-06-28	57	10				1
2021-06-29	166	28		1		2
2021-06-30	100	17				1
2021-07-01	347	58				3
2021-07-02	132	22				2
2021-07-03	140	24				2
2021-07-04	102	17				1
2021-07-05	98	17				1
2021-07-06	71	12				1
2021-07-07	53	9				1
2021-07-08	55	10				1
2021-07-09	52	9				1
2021-07-10	77	13				1
2021-07-11	106	18				1
2021-07-12	68	12				1
2021-07-13	66	11				1
2021-07-14	59	10				1
2021-07-15	58	10				1
2021-07-16	70	12				1
2021-07-17	249	42				3
2021-07-18	46	8				1
2021-07-19	42	7				1
2021-07-20	44	8				1
2021-07-21	42	7				1
2021-07-22	108	18				1
2021-07-23	145	25				2
2021-07-24	195	33				2
2021-07-25	44	8				1
2021-07-26	48	8				1
2021-07-27	82	14				1
2021-07-28	42	7				1
2021-07-29	53	9				1
2021-07-30	110	19				1
2021-07-31	126	21				2
2021-08-01	54	9				1
2021-08-02	91	16				1
2021-08-03	40	7				1
2021-08-04	108	18				1
2021-08-05	41	7				1
2021-08-06	40	7				1
2021-08-07	48	8				1
2021-08-08	37	7				1
2021-08-09	44	8				1
2021-08-10	116	20		1	1	2
2021-08-11	78	13				1
2021-08-12	59	10				1
2021-08-14	70	12	1		1	1
2021-08-15	49	9				1
2021-08-18	71	12				1
2021-08-19	52	9				1
2021-08-20	129	22				2
2021-08-21	138	23				2
2021-08-22	134	23				2
2021-08-23	23	4				1
2021-08-24	51	9				1
2021-08-25	43	8				1
2021-08-26	57	10				1
2021-08-27	76	13				1
2021-08-28	126	21				2
2021-08-29	72	12				1
2021-08-30	54	9				1
2021-08-31	44	8				1
2021-09-01	88	15				1
2021-09-02	109	19				1
2021-09-03	111	19				1
2021-09-04	168	28				2
2021-09-05	100	17				1
2021-09-06	30	5				1
2021-09-07	42	7				1
2021-09-08	90	15		2		1
2021-09-09	43	8				1
2021-09-10	74	13				1
2021-09-11	97	17				1
2021-09-12	53	9				1
2021-09-13	42	7			1	1
2021-09-14	70	12				1
2021-09-15	52	9				1
2021-09-16	65	11				1
2021-09-17	240	40				2
2021-09-18	42	7				1
2021-09-19	231	39				2
2021-09-20	41	7			1	1
2021-09-21	66	11				1
2021-09-22	89	15				1
2021-09-23	41	7				1
2021-09-24	57	10				1
2021-09-25	197	33			1	2
2021-09-26	30	5				1
2021-09-27	16	3				1
2021-09-28	71	12				1
2021-09-29	78	13				1
2021-09-30	57	10			1	1
2021-10-01	28	5				1
2021-10-02	69	12				1
2021-10-03	148	25				2
2021-10-04	49	9				1
2021-10-05	100	17				1
2021-10-06	89	15				1
2021-10-07	58	10				1
2021-10-08	88	15		1	1	1
2021-10-12	54	9			1	1
2021-10-13	118	20				1
2021-10-14	145	25				2
2021-10-15	68	12				1
2021-10-16	48	8				1
2021-10-17	68	12				1
2021-10-18	230	39	1		1	2
2021-10-19	145	25				2
2021-10-20	114	19			1	1
2021-10-21	58	10				1
2021-10-22	78	13				1
2021-10-23	154	26				2
2021-10-24	85	15				1
2021-10-25	42	7				1
2021-10-26	77	13				1
2021-10-27	92	16				1
2021-10-28	123	21				2
2021-10-30	102	17			2	1
2021-10-31	234	39				2
2021-11-01	156	26			1	2
2021-11-02	113	19				1
2021-11-03	42	7
2021-11-04	49	9		1		1
2021-11-05	120	20			1	1
2021-11-06	76	13				1
2021-11-07	121	21				2
2021-11-08	111	19				1
2021-11-09	176	30				2
2021-11-10	271	46	15		1	3
2021-11-11	202	34			1	2
2021-11-12	244	41				2
2021-11-13	189	32			1	2
2021-11-14	154	26				2
2021-11-15	66	11				1
2021-11-16	57	10				1
2021-11-17	264	44				3
2021-11-18	254	43				3
2021-11-19	136	23				2
2021-11-20	175	30			1	2
2021-11-21	146	25				2
2021-11-22	54	10	1	1	1	1
2021-11-23	42	7				1
2021-11-24	88	15				1
2021-11-25	80	14				1
2021-11-26	44	8				1
2021-11-27	304	51			1	3
2021-11-29	89	15				1
2021-12-01	193	33				2
2021-12-02	53	9			1	1
2021-12-03	70	12				1
2021-12-04	149	25			1	2
2021-12-05	39	7				1
2021-12-06	34	6				1
2021-12-07	42	7				1
2021-12-08	234	39				2
2021-12-09	181	31				2
2021-12-10	179	30	1			2
2021-12-11	234	39				2
2021-12-12	113	19				1
2021-12-13	45	8				1
2021-12-14	90	15				1
2021-12-15	65	11				1
2021-12-16	102	17				1
2021-12-17	180	30				2
2021-12-18	386	65			1	3
2021-12-19	130	22			1	2
2021-12-20	150	25				2
2021-12-21	196	33				2
2021-12-22	173	29				2
2021-12-23	145	25				2
2021-12-24	90	15		1		1
2021-12-25	298	50				3
2021-12-26	104	18				1
2021-12-29	83	14				1
2021-12-30	48	8				1
2021-12-30	82	14				1
2022-01-01	97	22				1
2022-01-02	51	9				1
2022-01-03	34	6				1
2022-01-04	67	12				1
2022-01-05	73	13				1
2022-01-06	110	19				1
2022-01-07	23	4				1
2022-01-08	247	42			1	3
2022-01-09	86	15				1
2022-01-10	75	13				1
2022-01-11	78	13				1
2022-01-12	176	30				2
2022-01-13	51	9				1
2022-01-14	64	11				1
2022-01-15	191	32			1	2
2022-01-18	224	38				2
2022-01-19	75	13				1
2022-01-20	54	9			1	1
2022-01-22	56	10				1
2022-01-23	48	8				1
2022-01-24	81	14				1
2022-01-25	124	21				2
2022-01-26	183	31				2
2022-01-27	108	18				1
2022-01-29	76	13				1
2022-01-30	41	9				1
2022-01-31	123	21				2
2022-02-05	82	14				1
2022-02-07	37	7				1
2022-02-08	44	8				1
2022-02-09	248	42				3
2022-02-10	191	32				2
2022-02-11	264	44			1	3
2022-02-12	197	33				2
2022-02-13	66	11			1	1
2022-02-14	59	10				1
2022-02-15	114	20			1	1
2022-02-16	114	20				1
2022-02-17	114	20				1
2022-02-18	114	20				1
2022-02-19	114	20				1
2022-02-20	73	13				1
2022-02-21	66	11				1
2022-02-22	55	10				1
2022-02-23	234	39				1
2022-02-24	72	12				1
2022-02-25	180	30				2
2022-02-26	336	56				3
2022-02-27	61	11				1
2022-02-28	60	10				1
2022-03-01	61	10				1
2022-03-02	113	19				1
2022-03-03	90	15				1
2022-03-04	114	19				1
2022-03-05	138	23				2
2022-03-06	148	25			1	2
2022-03-07	70	12				1
2022-03-08	66	11				1
2022-03-09	66	11			1	1
2022-03-10	63	11				1
2022-03-12	60	10				1
2022-03-13	72	12				1
2022-03-17	59	10				1
2022-03-18	55	10				1
2022-03-19	114	19				1
2022-03-20	155	26				2
2022-03-21	95	16				1
2022-03-22	74	13				1
2022-03-23	263	44				3
2022-03-24	198	33			1	2
2022-03-25	90	15				1
2022-03-26	175	30				2
2022-03-27	127	22				2
2022-03-28	102	17				1
2022-03-29	24	4				1
2022-03-30	114	19				1
2022-03-31	180	30				2
2022-04-01	114	19				1
2022-04-02	114	19				1
2022-04-03	124	21				2
2022-04-04	293	49			1	3
2022-04-05	156	26				1
2022-04-06	162	27				1
2022-04-07	114	19				1
2022-04-08	114	19				1
2022-04-09	137	23	1		2	2
2022-04-10	42	7			1	1
2022-04-11	179	30				2
2022-04-12	75	13				1
2022-04-13	82	14				1
2022-04-15	90	15				1
2022-04-16	336	56				3
2022-04-17	193	33				2
2022-04-18	201	34				2
2022-04-19	51	9				1
2022-04-20	234	39				2
2022-04-23	155	26				2
2022-04-24	234	39				2
2022-04-25	117	20			1	2
2022-04-27	114	19				1
2022-04-28	194	33				2
2022-04-29	111	19				1
2022-04-30	98	17				1
2022-05-02	234	39				2
2022-05-03	114	19				1
2022-05-05	20	4				1
2022-05-06	100	17				1
2022-05-08	109	19				1
2022-05-12	120	20				2
2022-05-13	106	18				1
2022-05-14	201	34				2
2022-05-15	172	29				2
2022-05-16	260	44			1	3
2022-05-17	84	14				1
2022-05-18	93	16				1
2022-05-20	78	13				1
2022-05-21	69	12				1
2022-05-22	71	12				1
2022-05-23	161	27			1	2
2022-05-24	108	18				1
2022-05-25	47	9				1
2022-05-26	55	10				1
2022-05-28	73	13			1	1
2022-05-30	82	14				1
2022-05-31	62	11				1
2022-06-01	42	7				1
2022-06-02	51	9				1
2022-06-03	42	7				1
2022-06-04	151	26				2
2022-06-05	84	14				1
2022-06-07	64	11				1
2022-06-09	60	10				1
2022-06-11	244	41				3
2022-06-12	45	8			1	1
2022-06-13	105	18			1	1
2022-06-14	119	20				2
2022-06-15	252	42			1	3
2022-06-16	68	12				1
2022-06-17	124	21				2
2022-06-18	68	12				1
2022-06-20	56	10			1	1
2022-06-21	55	10				1
2022-06-22	111	19				1
2022-06-23	76	13				1
2022-06-24	42	7				1
2022-06-25	80	14			1	1
2022-06-26	51	9				1
2022-06-27	74	13			1	1
2022-06-28	76	13				1
2022-06-29	114	19				1
2022-06-30	98	17				1
2022-07-01	42	7				1
2022-07-02	176	30				2
2022-07-03	58	10			1	1
2022-07-04	57	10				1
2022-07-05	75	13				1
2022-07-06	193	33				2
2022-07-08	114	19				1
2022-07-09	404	68				4
2022-07-10	120	20				2
2022-07-11	85	15				1
2022-07-12	77	13				1
2022-07-13	154	26			1	2
2022-07-14	117	20				2
2022-07-15	60	10				1
2022-07-16	80	14				1
2022-07-17	66	11				1
2022-07-19	171	29			1	2
2022-07-20	183	31				2
2022-07-21	206	35		1		2
2022-07-22	198	33				2
2022-07-23	60	10				1
2022-07-24	83	14				1
2022-07-25	55	10				1
2022-07-26	142	24				2
2022-07-27	105	18				1
2022-07-28	50	9				1
2022-07-29	149	25				2
2022-07-31	76	13				1
2022-08-01	133	23				2
2022-08-02	36	6				1
2022-08-03	53	9				1
2022-08-04	88	15				1
2022-08-05	88	15				1
2022-08-06	215	36				2
2022-08-10	300	50				3
2022-08-11	70	12				1
2022-08-13	259	44				3
2022-08-17	166	28				2
[truncated: 661 more rows]

## Sheet: Split Sample Details Sheet
Initial testing time	CT value(Mixed inspection)	HBV CT value	HCV CT value	HIV CT value
2016-03-10	37.8	N	N	N
2016-03-21	37.8	N	N	N
2016-04-08	37.5	N	N	N
2016-06-09	37.8	N	N	N
2016-11-02	35.1	34.5	N	N
2016-11-02	37.2	35.1	N	N
2016-11-07	37.9	36.9	N	N
2016-11-10	36.5	32.9	N	N
2016-11-15	27.1	N	N	24.3
2016-11-15	36.9	36.5	N	N
2016-11-16	37.2	36.2	N	N
2016-11-23	37.3	N	N	N
2016-12-07	38	35.2	N	N
2016-12-09	37.4	35.2	N	N
2016-12-10	32.1	30.6	N	N
2016-12-10	38	N	N	N
2016-12-13	41.1	N	N	N
2016-12-21	38.6	36.9	N	N
2016-12-27	38.1	36.8	N	N
2016-12-31	38.13	35.53	N	N
2017-01-04	36.3	N	N	N
2017-01-05	36.5	39.1	N	N
2017-01-06	36.7	33.2	N	N
2017-01-11	34.3	32.4	N	N
2017-01-11	37.1	34.9	N	N
2017-01-18	37.3	N	N	N
2017-01-20	36.8	35.3	N	N
2017-01-22	36.4	33.2	N	N
2017-01-22	37	35	N	N
2017-01-22	39.1	38.8	N	N
2017-01-30	39.2	38.6	N	N
2017-02-02	39.3	N	N	N
2017-02-05	36.9	35.9	N	N
2017-02-06	43.4	N	N	N
2017-02-07	38.9	N	N	N
2017-02-17	37.6	35.1	N	N
2017-02-19	38.3	N	N	N
2017-02-23	30.1	27.4	N	N
2017-02-24	34.4	32.2	N	N
2017-03-03	35.3	N	N	N
2017-03-07	37.6	N	N	N
2017-03-07	39.7	N	N	N
2017-03-09	37.6	N	N	N
2017-03-16	38.9	37.5	N	N
2017-03-26	32	29.6	N	N
2017-04-03	36.6	N	N	N
2017-04-23	37.2	N	N	N
2017-04-29	36.2	35.3	N	N
2017-05-01	37.2	31.4	N	N
2017-05-02	37.9	37.2	N	N
2017-05-06	37.3	N	N	N
2017-05-14	36.1	36.3	N	N
2017-05-20	36.6	N	N	N
2017-05-28	38	35.3	N	N
2017-06-04	43.1	36.3	N	N
2017-07-12	38.5	45.3	N	N
2017-07-13	37	37.3	N	N
2017-07-16	38	N	N	N
2017-07-21	39.4	31.9	N	N
2017-07-22	35.5	33.9	N	N
2017-07-23	36.3	N	N	N
2017-07-24	38.2	N	N	N
2017-07-25	36.2	33.9	N	N
2017-07-29	41.9	N	N	N
2017-08-03	24.8	22	N	N
2017-08-03	37.1	53.7	N	N
2017-08-07	42.4	N	N	N
2017-08-15	36.3	34.91	N	N
2017-08-16	37.5	32.8	N	N
2017-08-18	36.5	35.9	N	N
2017-08-18	37.7	36.6	N	N
2017-08-23	37.2	N	N	N
2017-08-29	38.5	36.8	N	N
2017-08-31	37.7	N	N	N
2017-09-02	37.2	37.3	N	N
2017-09-13	35.5	36.7	N	N
2017-09-13	36.8	N	N	N
2017-09-16	39.1	36.8	N	N
2017-09-17	36.8	34.4	N	N
2017-09-17	36.8	37	N	N
2017-09-17	37.4	N	N	N
2017-09-24	36.3	33.1	N	N
2017-10-08	37.7	37.4	N	N
2017-10-08	38.1	34.9	N	N
2017-10-21	31.7	28.9	N	N
2017-10-24	37	32.7	N	N
2017-11-11	36.9	35.4	N	N
2017-11-20	38.2	37.7	N	N
2017-12-01	36.2	34	N	N
2017-12-01	36.6	N	N	N
2017-12-01	37.6	37.2	N	N
2017-12-10	37.2	36.8	N	N
2017-12-31	38.2	N	N	N
2018-02-05	35.2	32	N	N
2018-02-06	37.7	34	N	N
2018-02-13	36.3	35.3	N	N
2018-03-04	43.4	N	N	N
2018-03-04	43.5	N	N	N
2018-03-07	36.8	N	N	N
2018-03-11	30.9	N	45.1	N
2018-03-20	43.5	N	N	N
2018-04-01	37.1	36.8	N	N
2018-04-06	38.8	35.4	N	N
2018-04-08	36.6	34.3	N	N
2018-04-10	37.5	N	N	N
2018-04-11	36.7	35.1	N	N
2018-05-04	37.6	N	N	N
2018-06-08	40.6	N	N	N
2018-06-09	36.9	34.5	N	N
2018-06-24	37.9	N	N	N
2018-07-01	36.1	35.3	N	N
2018-07-04	45.2	N	N	N
2018-07-30	37.3	37.3	N	N
2018-08-01	34.9	34.3	N	N
2018-08-10	38	36.6	N	N
2018-08-12	38.1	37.7	N	N
2018-08-13	36.8	35.7	N	N
2018-08-22	38.6	N	N	N
2018-08-24	37.2	37.1	N	N
2018-08-28	38.6	N	N	N
2018-08-28	39.3	N	N	N
2018-09-17	37.7	36.5	N	N
2018-09-20	39.3	N	N	N
2018-09-22	38	N	N	N
2018-09-24	39.6	34.2	N	N
2018-09-25	38.8	40.2	N	N
2018-09-29	38.3	37.3	N	N
2018-10-03	47.1	N	N	N
2018-10-04	40.4	37	N	N
2018-10-13	31.2	28.7	N	N
2018-10-30	36.8	36.3	N	N
2018-11-03	35.7	32.5	N	N
2018-11-03	36.9	N	N	N
2018-11-03	37.8	34.7	N	N
2018-11-04	37.6	36.6	N	N
2018-11-14	44	N	N	N
2018-11-15	38.2	N	N	N
2018-11-21	37.6	N	N	N
2018-11-21	37.8	36.6	N	N
2018-12-06	34.5	32.2	N	N
2018-12-12	36.6	N	N	N
2018-12-13	36.1	33.6	N	N
2018-12-20	47.6	N	N	N
2018-12-29	37.7	N	N	N
2019-01-01	38	N	N	N
2019-01-16	37.4	36.3	N	N
2019-01-22	38.7	39.7	N	N
2019-01-26	41.7	N	N	N
2019-02-15	37.1	38.2	N	N
2019-02-17	52.3	N	N	N
2019-02-21	49.5	N	N	N
2019-02-23	48.8	N	N	N
2019-02-25	36.8	34.1	N	N
2019-02-26	37.3	36.5	N	N
2019-02-26	37.4	36.3	N	N
2019-02-27	48.5	N	N	N
2019-03-09	48.5	N	N	N
2019-03-09	48.5	N	N	N
2019-03-15	37.2	34.8	N	N
2019-03-19	45.2	N	N	N
2019-03-30	39.4	38.5	N	N
2019-03-30	40.3	N	N	N
2019-04-11	37.5	37.1	N	N
2019-04-13	37.4	N	N	N
2019-04-13	38.3	N	N	N
2019-04-14	38.3	N	N	N
2019-04-14	38.6	N	N	N
2019-04-16	39.5	40	N	N
2019-04-17	37.7	37	N	N
2019-04-27	31.6	28.9	N	N
2019-05-01	53.5	37	N	N
2019-05-03	38.4	N	N	N
2019-05-03	39.9	N	N	N
2019-05-15	37.3	38.8	N	N
2019-05-16	36.8	N	N	N
2019-05-21	38	N	N	N
2019-05-26	37	34.2	N	N
2019-05-27	38.4	N	N	N
2019-06-05	37.3	36.2	N	N
2019-06-11	37.8	36.8	N	N
2019-06-13	41.9	N	N	N
2019-06-13	42.7	N	N	N
2019-06-15	36	40.9	N	N
2019-06-22	40.6	N	N	N
2019-06-26	43.5	N	N	N
2019-06-27	37.9	36.7	N	N
2019-06-28	45.5	N	41.7	N
2019-07-04	38.8	N	N	N
2019-08-02	38.3	37.2	N	N
2019-08-14	36.1	N	N	N
2019-08-14	37.6	N	N	N
2019-08-23	36.8	37.6	N	N
2019-08-25	41.3	39.4	N	N
2019-08-31	38.6	N	N	N
2019-09-05	38.9	38.4	N	N
2019-09-14	39.9	N	N	N
2019-09-18	38.2	36.2	N	N
2019-09-18	43	N	N	N
2019-10-17	37	37.5	N	N
2019-11-06	36.9	N	N	N
2019-11-13	52.1	N	N	N
2019-11-26	39.4	N	N	N
2019-12-11	37.4	35.5	N	N
2019-12-12	49.5	N	N	N
2019-12-13	34.4	32.3	N	N
2019-12-13	37.9	36.2	N	N
2019-12-19	35.9	34.4	N	N
2019-12-19	38.5	35.5	N	N
2019-12-26	35.7	33.4	N	N
2019-12-27	38.5	N	N	N
2020-01-04	36.7	N	N	N
2020-01-08	54.1	N	N	N
2020-02-01	34.3	30.7	N	N
2020-02-06	36.1	N	N	N
2020-02-07	36.9	41.5	N	N
2020-02-20	36.8	N	N	N
2020-02-20	37.4	N	N	N
2020-02-26	45.3	37.1	N	N
2020-02-28	37.5	N	N	N
2020-02-28	37.9	37.6	N	N
2020-02-28	41.6	N	N	N
2020-02-29	39.2	N	N	N
2020-03-06	35.8	34.6	N	N
2020-03-14	37.2	N	N	N
2020-03-18	37	36.6	N	N
2020-03-19	36.6	32	N	N
2020-03-22	38.5	N	N	N
2020-03-24	43.5	N	44.6	N
2020-03-25	37.4	N	N	N
2020-03-29	43.7	N	N	N
2020-03-29	44.2	N	N	N
2020-04-10	38.8	37.1	N	N
2020-04-19	37.2	35.2	N	N
2020-04-25	43.3	N	N	N
2020-04-28	37.3	N	N	N
2020-05-14	36.5	35.5	N	N
2020-05-14	37	34.7	N	N
2020-05-15	38.3	N	N	N
2020-05-17	35.1	34.7	N	N
2020-05-24	38.5	N	N	N
2020-05-28	38.2	37	N	N
2020-05-30	37.4	37.1	N	N
2020-06-01	31.4	34.5	N	N
2020-06-18	37.5	N	N	N
2020-07-16	36.4	36.2	N	N
2020-07-21	35.9	N	N	N
2020-08-07	36.9	37	N	N
2020-08-29	39.7	37	N	N
2020-08-31	43.3	N	N	N
2020-09-06	41.4	N	N	N
2020-09-08	41.3	N	N	N
2020-09-11	35.7	34.4	N	N
2020-09-19	35.4	35.4	N	N
2020-09-19	36.9	N	N	N
2020-09-19	38.9	N	N	N
2020-09-19	39.8	39.8	N	N
2020-09-27	36.2	N	N	N
2020-09-27	42.5	N	N	N
2020-10-03	36.9	36.3	N	N
2020-10-10	38.3	38.8	N	N
2020-10-11	35.9	31.4	N	N
2020-10-13	42.5	N	N	N
2020-10-17	37.7	N	N	N
2020-10-17	44.6	N	N	N
2020-10-21	37.8	37.7	N	N
2020-10-28	41.6	N	N	N
2020-11-01	38	38.4	N	N
2020-11-01	38.7	N	N	N
2020-11-10	42.7	N	N	N
2020-12-04	38.1	N	N	N
2020-12-07	37.7	N	N	N
2020-12-14	49.5	N	N	N
2020-12-23	39.7	N	N	N
2020-12-24	38.9	37.9	N	N
2020-12-24	43	N	N	N
2020-12-26	37.5	N	N	35.6
2020-12-28	39.5	38.2	N	N
2021-01-01	48.8	N	N	N
2021-01-05	35.5	N	N	N
2021-01-06	34.1	N	N	N
2021-01-12	42.7	N	42.7	N
2021-02-01	36.9	37.3	N	N
2021-02-02	32.2	29.9	N	N
2021-02-02	38.4	N	N	N
2021-02-04	38.2	37.2	N	N
2021-02-28	43.1	N	N	N
2021-03-14	43	N	N	N
2021-03-20	38.4	35.7	N	N
2021-03-26	38.4	N	N	N
2021-03-27	39.4	N	N	N
2021-03-31	38.1	34.1	N	N
2021-04-06	35.6	N	N	N
2021-04-09	51.2	N	N	N
2021-04-30	48.3	N	N	N
2021-05-05	38.6	36	N	N
2021-05-27	53.8	N	N	N
2021-06-02	42.5	N	N	N
2021-06-17	36.2	N	N	N
2021-06-20	36.6	N	N	N
2021-09-19	36.9	36.2	N	N
2021-09-19	40.4	N	N	N
2021-09-25	38.6	N	N	N
2021-09-30	36.6	N	N	N
2021-10-20	30.1	28.9	N	N
2021-10-31	39.1	37.3	N	N
2021-11-01	35.7	33.8	N	N
2021-11-05	36.7	N	N	N
2021-11-11	37.4	N	N	N
2021-11-13	36.6	37.7	N	N
2021-11-27	34.1	32.4	N	N
2021-12-01	35.8	N	N	N
2021-12-01	49.9	N	N	N
2021-12-04	36.9	N	N	N
2021-12-18	41.1	N	44.4	N
2021-12-18	42	N	N	N
2022-01-08	54	N	N	N
2022-01-15	36.7	37.2	N	N
2022-01-20	49.2	N	N	N
2022-02-11	36.21	34.9	N	N
2022-02-13	44.4	N	N	N
2022-02-15	40.3	N	N	N
2022-03-06	37.8	35	N	N
2022-03-09	23.4	N	N	N
2022-03-24	45.7	N	N	N
2022-04-09	37.3	N	N	N
2022-04-10	37.7	N	N	N
2022-04-20	49.9	33.8	N	N
2022-04-23	37.7	N	N	N
2022-04-24	34.2	31.8	N	N
2022-05-16	44.4	N	N	N
2022-05-23	34.3	31.1	N	N
2022-05-28	37.7	N	N	N
2022-06-12	35.9	34	N	N
2022-06-13	38.8	N	N	N
2022-06-15	40.1	36.7	N	N
2022-06-27	36.1	32	N	N
2022-06-27	39.2	37	N	N
2022-07-18	34.6	32.5	N	N
2022-08-20	35.6	33.2	N	N
2022-08-27	39.2	N	N	N
2022-09-28	36.2	N	N	N
2022-10-04	36.9	38.2	N	N
2022-10-04	37.9	N	N	N
2022-10-12	42.9	N	N	N
2022-10-26	36.6	35.1	N	N
2022-10-26	39.9	N	N	N
2022-10-30	38.6	37.3	N	N
2022-11-09	37.5	N	N	N
2022-11-30	36.1	N	N	N
2022-12-04	46	N	N	N
2022-12-11	42.8	N	N	N
2023-01-11	36.6	33.2	N	N
2023-01-20	37.8	36.7	N	N
2023-02-06	38.2	37.4	N	N
2023-02-27	35.8	N	N	N
2023-03-04	36.7	36.4	N	N
2023-03-05	36.7	N	N	N
2023-03-06	37.2	N	N	N
2023-03-10	36.7	N	43.4	N
2023-03-11	37.2	N	44.7	N
2023-03-28	36.4	35.5	N	N
2023-03-29	36.8	N	N	N
2023-03-29	37.1	N	N	N
2023-03-30	37.5	N	N	35.2
2023-04-15	35.9	34.5	N	N
2023-04-18	35.6	N	N	N
2023-05-06	37.6	38.1	N	N
2023-05-11	35.8	N	N	N
2023-05-24	28.1	25.4	N	N
2023-05-27	36.8	36.8	N	N
2023-06-07	36.7	N	N	N
2023-06-12	34.9	33.6	N	N
2023-06-12	same pool	N	45.1	N
2023-06-17	35.1	31.9	N	N
2023-08-10	37.6	N	N	N
2023-08-17	37	N	N	N
2023-08-22	44.4	N	N	N
2023-09-16	37.4	N	N	N
2023-09-16	37.5	35.6	N	N
2023-09-20	42.4	N	N	N
2023-09-28	40.6	36.8	N	N
2023-09-30	37.4	N	N	N
2023-10-24	37.8	35.5	N	N
2023-11-10	39.3	38	N	N
2023-11-23	37	37	N	N
2024-01-23	39.3	N	N	N
2024-01-25	37.7	N	N	N
2024-01-30	39.7	N	N	N
2024-02-01	37.3	34.8	N	N
2024-02-21	33.27	39.3	N	N
2024-02-23	38.4	37.6	N	N
2024-03-09	38.1	36.7	N	N
2024-03-09	42.9	N	N	N
2024-03-27	40.2	N	N	N
2024-03-30	37	37.8	N	N
2024-04-28	36.6	34.3	N	N
2024-05-02	37.9	N	N	N
2024-05-22	40.8	N	N	N
2024-05-25	37.8	N	N	N
2024-05-25	38.9	N	N	N
2024-07-03	34.4	40	N	N
2024-08-07	37	35.8	N	N
2024-08-09	44.5	N	N	N
2024-08-09	42.7	N	51.5	N
2024-08-24	36	33.9	N	N
2024-08-31	43.4	N	N	N
2024-09-15	37.2	36.9	N	N
2024-09-16	39.9	N	N	N
2024-09-25	37.2	36	N	N
2024-10-22	44.3	N	N	N
2024-10-31	39	N	N	N
2024-11-02	40.1	N	N	N
2024-11-04	39.8	N	N	N
2024-11-16	39.7	37.1	N	N
2024-11-23	37.5	N	N	N
2024-11-23	37.7	38.9	N	N
2024-11-25	37.6	38.3	N	N
2024-11-26	39.8	N	N	N
2024-12-22	41	34.5	N	N
