# Supplementary material for: Application analysis of two nucleic acid detection systems in blood detection of hepatitis B virus, hepatitis C virus and human immunodeficiency virus
Source: PeerJ. 2025 Nov 27;13:e20365. doi: 10.7717/peerj.20365 (PMC12665262; doi:10.7717/peerj.20365)
Supplement: Supplemental Information 1 [file peerj-13-20365-s001.zip › Kehua.xlsx]

## Sheet: Mixed Sample Details Sheet
Date of testing	Number of test specimens	Number of mixed sample pools	Number of Pools Redone	Number of Problematic Samples Collected (Not Added to the Sample)	Number of Additional Racks (Including Splitting and Invalid Redos)	Number of Racks for Mixed Specimens
2016-01-01	79	10				1
2016-01-02	210	27			1	1
2016-01-03	115	15				1
2016-01-04	75	10			1	1
2016-01-05	45	8				1
2016-01-06	168	21				1
2016-01-09	89	12			1	1
2016-01-10	88	11				1
2016-01-11	109	14			1	1
2016-01-12	135	17				1
2016-01-13	148	19				1
2016-01-14	79	10				1
2016-01-15	222	28				1
2016-01-16	113	15			1	1
2016-01-17	96	12				1
2016-01-18	97	13				1
2016-01-20	139	18				1
2016-01-21	215	27			1	1
2016-01-22	96	12				1
2016-01-23	233	30				1
2016-01-24	50	7			1	1
2016-01-25	54	7				1
2016-01-26	73	10				1
2016-01-27	232	29				1
2016-01-28	420	53				2
2016-01-29	390	50				2
2016-01-30	480	60			1	2
2016-01-31	117	15				1
2016-02-01	96	12				1
2016-02-02	124	16			1	1
2016-02-04	165	21				1
2016-02-05	80	10				1
2016-02-07	88	11				1
2016-02-10	12	2				1
2016-02-12	95	12				1
2016-02-13	78	10				1
2016-02-14	60	8				1
2016-02-15	193	25				1
2016-02-16	75	10				1
2016-02-17	137	18				1
2016-02-18	126	16				1
2016-02-19	134	17				1
2016-02-20	208	26				1
2016-02-21	137	18				1
2016-02-22	182	23			1	1
2016-02-23	85	11			1	1
2016-02-24	262	33			1	1
2016-02-25	115	15				1
2016-02-26	157	20				1
2016-02-27	93	12				1
2016-02-28	144	18				1
2016-02-29	199	25				1
2016-03-01	92	12				1
2016-03-02	240	30				1
2016-03-03	112	14				1
2016-03-04	240	30				1
2016-03-05	471	59			1	1
2016-03-06	240	30				1
2016-03-08	92	12				1
2016-03-09	221	28				1
2016-03-10	275	35				2
2016-03-11	214	27			1	1
2016-03-12	95	12			1	1
2016-03-13	130	17				1
2016-03-14	152	19			1	1
2016-03-15	124	16				1
2016-03-16	232	29				1
2016-03-17	168	21			1	0
2016-03-22	164	21			1	1
2016-03-23	240	30			1	1
2016-03-24	189	24				1
2016-03-25	240	30				1
2016-03-26	239	30				1
2016-03-28	214	27				1
2016-03-30	162	21				1
2016-03-31	144	18				1
2016-04-01	160	20			1	1
2016-04-02	138	18			1	1
2016-04-04	162	21				1
2016-04-05	144	18				1
2016-04-06	174	22			1	1
2016-04-07	140	18				1
2016-04-08	187	24				1
2016-04-09	136	17				1
2016-04-10	138	18				1
2016-04-11	192	24				1
2016-04-12	206	26				1
2016-04-13	223	29				1
2016-04-14	229	29				1
2016-04-15	158	20				1
2016-04-16	160	20				1
2016-04-17	70	9				1
2016-04-18	195	27				1
2016-04-19	110	14				1
2016-04-20	289	39				2
2016-04-21	152	19				1
2016-04-22	123	16				1
2016-04-23	240	30				1
2016-04-24	73	10			1	1
2016-04-25	222	28				1
2016-04-26	111	14				1
2016-04-27	216	27				1
2016-04-28	192	24				1
2016-04-29	125	16			1	1
2016-05-01	196	25				1
2016-05-03	168	21				1
2016-05-04	239	30				1
2016-05-05	108	14				1
2016-05-06	110	14				1
2016-05-07	76	10	10		1	1
2016-05-08	80	10				1
2016-05-09	112	14				1
2016-05-10	119	15				1
2016-05-11	232	29				1
2016-05-12	168	21			1	1
2016-05-13	184	23			1	1
2016-05-14	90	12				1
2016-05-15	109	14				1
2016-05-16	75	10				1
2016-05-17	191	24				1
2016-05-18	200	25				1
2016-05-19	155	20				1
2016-05-20	143	18				1
2016-05-21	68	9				1
2016-05-22	47	6				1
2016-05-23	134	17				1
2016-05-24	120	15				1
2016-05-25	187	24				1
2016-05-26	229	29			1	1
2016-05-27	131	17				1
2016-05-28	116	15				1
2016-05-29	93	12	1		1	1
2016-05-30	168	21				1
2016-05-31	192	24				1
2016-06-01	226	29			1	1
2016-06-03	92	12				1
2016-06-04	151	19			1	1
2016-06-05	92	12				1
2016-06-06	147	19				1
2016-06-07	223	28			1	1
2016-06-08	176	22				1
2016-06-10	294	37				2
2016-06-11	154	19				1
2016-06-12	168	21				1
2016-06-13	85	11				1
2016-06-14	199	25				1
2016-06-15	232	29				1
2016-06-16	232	29				1
2016-06-17	140	18			1	1
2016-06-18	177	23				1
2016-06-19	109	14				1
2016-06-20	133	17			1	1
2016-06-21	144	18				1
2016-06-22	232	29				1
2016-06-23	200	25				1
2016-06-24	139	18				1
2016-06-25	232	29				1
2016-06-26	133	17			1	1
2016-06-27	124	16				1
2016-06-28	118	15			1	1
2016-06-29	128	16				1
2016-06-30	230	29				1
2016-07-01	74	10				1
2016-07-02	155	20				1
2016-07-03	50	7				1
2016-07-04	62	8				1
2016-07-05	152	19				1
2016-07-06	163	21				1
2016-07-07	153	20				1
2016-07-08	227	29				1
2016-07-09	168	21			1	1
2016-07-10	176	22			1	1
2016-07-11	209	27			1	1
2016-07-12	189	24			1	1
2016-07-13	232	29				1
2016-07-14	182	24				1
2016-07-15	112	14				1
2016-07-16	232	29				1
2016-07-17	168	21			1	1
2016-07-18	190	24				1
2016-07-19	232	29				1
2016-07-20	227	29				1
2016-07-21	190	24				1
2016-07-22	192	24				1
2016-07-23	59	8				1
2016-07-24	52	7				1
2016-07-25	73	10				1
2016-07-26	182	23				1
2016-07-27	192	24			1	1
2016-07-28	73	10				1
2016-07-29	144	18			1	1
2016-07-30	141	18				1
2016-07-31	82	11				1
2016-08-01	75	10				1
2016-08-02	183	23				1
2016-08-03	196	25			1	1
2016-08-04	165	21				1
2016-08-05	96	12				1
2016-08-06	71	9				1
2016-08-07	98	13				1
2016-08-08	95	12				1
2016-08-09	166	21				1
2016-08-10	213	27				1
2016-08-11	88	11				1
2016-08-12	223	28			1	1
2016-08-13	232	29				1
2016-08-14	136	17				1
2016-08-15	128	16				1
2016-08-16	107	14			1	1
2016-08-17	232	29				1
2016-08-18	192	24				1
2016-08-19	396	50			1	1
2016-08-20	128	16			1	1
2016-08-21	117	15				1
2016-08-22	111	14				1
2016-08-23	152	19				1
2016-08-24	184	26				1
2016-08-25	206	26				1
2016-08-26	208	26				1
2016-08-27	238	31			1	1
2016-08-28	205	26			1	1
2016-08-29	133	17				1
2016-08-30	137	18				1
2016-08-31	136	17				1
2016-09-01	232	29				1
2016-09-02	156	20				1
2016-09-03	55	7				1
2016-09-04	111	14				1
2016-09-05	117	15				1
2016-09-06	160	20				1
2016-09-07	197	25				1
2016-09-08	195	25				1
2016-09-09	102	13				1
2016-09-10	198	25				1
2016-09-11	104	13			1	1
2016-09-12	106	14				1
2016-09-13	143	18			1	1
2016-09-14	358	45				2
2016-09-15	137	18			1	1
2016-09-16	182	23			1	1
2016-09-17	83	11				1
2016-09-18	96	12			1	1
2016-09-19	57	8				1
2016-09-20	200	25				1
2016-09-21	358	45			1	2
2016-09-22	232	29				1
2016-09-23	407	51				1
2016-09-24	370	47				2
2016-09-25	81	11				1
2016-09-26	196	25				1
2016-09-27	176	22				1
2016-09-28	232	29				1
2016-09-29	234	30				1
2016-09-30	344	43				2
2016-10-01	85	11			1	1
2016-10-02	334	42				2
2016-10-03	288	36			1	2
2016-10-04	287	36			1	2
2016-10-05	168	21				1
2016-10-06	143	18				1
2016-10-07	84	11				1
2016-10-08	44	6				1
2016-10-09	173	22				1
2016-10-10	82	11				1
2016-10-11	182	23			1	1
2016-10-12	232	29				1
2016-10-13	230	29				1
2016-10-14	143	19				1
2016-10-15	208	26			1	1
2016-10-16	184	23				1
2016-10-19	182	23				1
2016-10-21	163	24			1	1
2016-10-27	240	30				1
2016-10-31	168	21				1
2016-11-03	138	18				1
2016-11-08	185	24				1
2016-12-12	159	20			1	1
2017-02-22	143	18				1
2017-02-25	212	27				1
2017-02-28	149	19				1
2017-03-01	173	22				1
2017-03-02	194	25				1
2017-03-03	138	18				1
2017-03-04	418	53				2
2017-03-06	176	22				1
2017-03-11	173	22				1
2017-03-13	139	18				1
2017-03-16	154	20			1	1
2017-03-21	138	18				1
2017-03-22	152	19				1
2017-03-27	204	27				1
2017-03-28	169	22				1
2017-03-29	467	59				2
2017-03-30	152	19				1
2017-04-17	202	0	26		1	0
2017-04-19	50	7				1
2017-04-20	208	26				1
2017-04-21	119	15				1
2017-04-22	208	27				1
2017-04-24	193	27				1
2017-04-25	132	17				1
2017-04-26	231	29				1
2017-04-28	226	29				1
2017-05-02	208	26				1
2017-05-03	87	11			1	1
2017-05-04	138	18				1
2017-05-10	165	21				1
2017-05-15	168	21				1
2017-05-16	170	22				1
2017-05-17	112	14			1	1
2017-05-18	208	26				1
2017-05-19	161	21			1	1
2017-05-22	171	29				1
2017-05-23	125	16				1
2017-05-24	142	27				1
2017-05-25	232	29				1
2017-05-26	105	17			1	1
2017-05-31	222	28				1
2017-06-02	115	25				1
2017-06-05	137	26				1
2017-06-06	111	14				1
2017-06-07	142	18				1
2017-06-08	232	29				1
2017-06-09	140	18			1	1
2017-06-12	163	21				1
2017-06-13	165	21				1
2017-06-14	163	21				1
2017-06-15	232	29				1
2017-06-16	162	21				1
2017-06-20	99	13				1
2017-06-21	168	21				1
2017-06-23	147	19				1
2017-06-26	175	29				1
2017-06-27	214	27				1
2017-06-28	232	29			1	1
2017-06-30	58	22				1
2017-07-03	87	16				1
2017-07-04	106	14				1
2017-07-05	184	23				1
2017-07-11	94	13				1
2017-07-12	110	14				1
2017-08-17	133	17				1
2017-08-20	94	12				1
2017-08-23	189	24				1
2017-09-01	148	19				1
2017-09-04	93	20				1
2017-09-05	86	11				1
2017-09-06	185	25				1
2017-09-07	152	19				1
2017-09-08	111	14				1
2017-09-10	129	17				1
2017-09-11	138	18				1
2017-09-12	120	15				1
2017-09-13	215	29				1
2017-09-14	183	24	2			1
2017-09-15	161	21				1
2017-09-18	151	22				1
2017-09-19	96	12				1
2017-09-20	226	29				1
2017-09-21	90	12				1
2017-09-25	132	17				1
2017-09-26	85	11				1
2017-09-27	135	17			2	1
2017-09-28	192	24				1
2017-09-30	100	14			1	1
2017-10-01	58	8				1
2017-10-02	204	26				1
2017-10-03	81	11				1
2017-10-04	165	21				1
2017-10-05	150	19				1
2017-10-06	106	14			1	1
2017-10-09	74	10				1
2017-10-10	81	10				1
2017-10-11	165	23				1
2017-10-13	61	8				1
2017-10-14	121	16				1
2017-10-16	101	13				1
2017-10-17	97	14				1
2017-10-18	213	27			1	1
2017-10-19	183	23				1
2017-10-20	204	29				1
2017-10-21	201	26				1
2017-10-23	112	14				1
2017-10-24	143	18				1
2017-10-25	231	29				1
2017-10-26	121	16				1
2017-10-27	132	17				1
2017-10-28	224	28				1
2017-10-30	120	15				1
2017-10-31	117	15				1
2017-11-01	163	21				1
2017-11-02	232	29				1
2017-11-06	166	23				1
2017-11-08	147	19				1
2017-11-09	232	29				1
2017-11-10	157	20				1
2017-11-13	145	19				1
2017-11-15	136	17				1
2017-11-16	118	15				1
2017-11-18	193	25				1
2017-11-21	84	11				1
2017-11-22	118	15				1
2017-11-24	121	16				1
2017-11-25	152	19				1
2017-11-28	89	12				1
2017-11-30	232	29				1
2017-12-01	203	26				1
2017-12-05	186	24				1
2017-12-06	222	28				1
2017-12-07	75	11				1
2017-12-08	71	9				1
2017-12-09	131	26				1
2017-12-13	148	19				1
2017-12-15	142	18				1
2017-12-16	156	20				1
2017-12-19	170	22			1	1
2017-12-19	42	6				1
2017-12-20	225	29				1
2017-12-21	469	59				2
2017-12-22	136	17				1
2017-12-23	182	23
2017-12-25	141	18				1
2017-12-26	135	17				1
2017-12-27	222	28			1	1
2017-12-28	128	16				1
2017-12-29	89	12				1
2017-12-30	48	6				1
2018-01-01	71	9				1
2018-01-02	203	26				1
2018-01-03	108	14				1
2018-01-04	163	21				1
2018-01-06	119	15				1
2018-01-10	181	23				1
2018-01-11	56	7				1
2018-01-13	175	22				1
2018-01-15	110	14				1
2018-01-16	76	10				1
2018-01-17	190	24				1
2018-01-20	162	21				1
2018-01-22	104	13				1
2018-01-23	194	25				1
2018-01-24	210	27				1
2018-01-25	225	29			1	1
2018-01-26	142	18	18		1	1
2018-01-30	25	4				1
2018-01-31	104	13				1
2018-02-01	227	29				1
2018-02-02	224	29				1
2018-02-08	69	9				1
2018-02-09	193	25				1
2018-02-10	110	14			1	1
2018-02-12	157	20				1
2018-02-24	128	16				1
2018-02-25	58	8				1
2018-02-27	115	15				1
2018-02-28	57	8				1
2018-03-01	124	16				1
2018-03-02	77	10				1
2018-03-05	97	13				1
2018-03-06	213	27				1
2018-03-07	224	28	28		1	1
2018-03-08	108	14	14		1	1
2018-03-10	74	10				1
2018-03-11	107	14				1
2018-03-12	97	13				1
2018-03-13	96	13				1
2018-03-14	123	16			1	1
2018-03-15	138	18				1
2018-03-17	155	20				1
2018-03-19	117	15				1
2018-03-20	70	9				1
2018-03-21	77	10				1
2018-03-24	80	10				1
2018-03-26	141	18				1
2018-03-27	125	16				1
2018-03-28	215	27			1	1
2018-03-29	232	29				1
2018-03-30	56	7				1
2018-03-31	232	29				1
2018-04-02	157	20				1
2018-04-03	94	12				1
2018-04-04	168	21				1
2018-04-05	101	13				1
2018-04-06	102	13				1
2018-04-09	95	12				1
2018-04-10	0	0			1	0
2018-04-11	101	13				1
2018-04-12	104	13				1
2018-04-16	152	19				1
2018-04-17	100	13				1
2018-04-18	199	25				1
2018-04-19	181	23				1
2018-04-20	159	20			1	1
2018-04-21	157	20				1
2018-04-23	148	19				1
2018-04-24	91	12			1	1
2018-04-24	138	18				1
2018-04-25	111	14			1	1
2018-04-30	200	25				1
2018-05-01	232	29			1	1
2018-05-02	224	28				1
2018-05-03	135	17				1
2018-05-05	201	26				1
2018-05-07	61	8				1
2018-05-08	76	10				1
2018-05-09	154	20				1
2018-05-10	97	13				1
2018-05-12	127	16			1	1
2018-05-14	128	16				1
2018-05-23	128	16				1
2018-05-24	94	12				1
2018-05-25	144	18			1	1
2018-05-26	199	25			1	1
2018-05-28	159	20				1
2018-05-28	120	15				1
2018-05-30	144	18				1
2018-05-31	100	13				1
2018-06-04	104	13				1
2018-06-05	94	12				1
2018-06-06	131	17			1	1
2018-06-07	232	29				1
2018-06-08	104	13				1
2018-06-09	103	13				1
2018-06-11	103	13				1
2018-06-12	203	26				1
2018-06-13	176	22				1
2018-06-14	168	21				1
2018-06-15	151	19				1
2018-06-16	176	22				1
2018-06-17	56	7			1	1
2018-06-18	89	12				1
2018-06-19	192	24				1
2018-06-20	102	13				1
2018-06-21	108	14				1
2018-06-23	100	13				1
2018-06-25	79	15				1
2018-06-27	95	12				1
2018-06-28	80	10				1
2018-06-29	104	13			1	1
2018-06-30	170	22	1			1
2018-07-02	189	24			1	1
2018-07-03	116	16				1
2018-07-04	113	16				1
2018-07-07	91	12				1
2018-07-09	79	10				1
2018-07-11	135	18				1
2018-07-13	56	7				1
2018-07-14	79	11				1
2018-07-16	123	23				1
2018-07-17	80	10				1
2018-07-18	114	15				1
2018-07-19	99	14				1
2018-07-20	146	19				1
2018-07-21	96	12				1
2018-07-23	133	17			1	1
2018-07-24	105	14				1
2018-07-25	104	13				1
2018-07-26	146	20				1
2018-07-27	121	16				1
2018-07-28	120	15				1
2018-07-29	97	13				1
2018-07-30	198	25			1	1
2018-07-31	120	15				1
2018-08-01	175	22				1
2018-08-02	105	14				1
2018-08-03	93	13				1
2018-08-04	121	16			1	1
2018-08-06	150	19				1
2018-08-08	91	12				1
2018-08-14	72	9				1
2018-08-15	132	17				1
2018-08-16	104	13				1
2018-08-17	96	12				1
2018-08-18	232	29				1
2018-08-20	158	26				1
2018-08-21	100	13				1
2018-08-22	197	25				1
2018-08-23	104	13				1
2018-08-24	96	12				1
2018-08-25	232	29				1
2018-08-26	172	22			1	1
2018-08-28	121	16				1
2018-08-29	152	19				1
2018-08-30	138	18				1
2018-08-31	80	10				1
2018-09-01	184	23				1
2018-09-05	104	13				1
2018-09-08	64	8				1
2018-09-13	40	5				1
2018-09-14	140	18				1
2018-09-19	124	16				1
2018-09-20	118	15				1
2018-09-25	116	15				1
2018-09-26	170	23			1	1
2018-09-27	89	12				1
2018-09-28	170	22				1
2018-10-02	221	28				1
2018-10-03	103	13				1
2018-10-04	129	17			1	1
2018-10-05	74	10			1	1
2018-10-09	94	12				1
2018-10-10	119	15				1
2018-10-11	83	11				1
2018-10-12	88	11				1
2018-10-13	117	15			1	1
2018-10-14	73	10				1
2018-10-15	114	15				1
2018-10-16	97	13			1	1
2018-10-17	102	13				1
2018-10-19	114	15				1
2018-10-20	199	25				1
2018-10-21	95	12				1
2018-10-22	169	22				1
2018-10-23	74	10				1
2018-10-24	143	18				1
2018-10-25	147	19				1
2018-10-26	123	16	1		1	1
2018-10-27	134	17				1
2018-10-29	175	22				1
2018-10-30	203	26				1
2018-10-31	193	25	1			1
2018-11-01	88	11				1
2018-11-04	71	10				1
2018-11-05	88	11				1
2018-11-07	157	28				1
2018-11-08	464	58				2
2018-11-10	147	19				1
2018-11-12	112	14			1	1
2018-11-13	122	16				1
2018-11-14	153	20			1	1
2018-11-15	120	15			1	1
2018-11-16	103	14				1
2018-11-17	85	11				1
2018-11-19	87	11				1
2018-11-21	121	16				1
2018-11-22	148	18				1
2018-11-23	184	23			1	1
2018-11-24	97	13				1
2018-11-27	96	13				1
2018-11-28	147	19				1
2018-11-29	102	13				1
2018-11-30	78	13				1		78	13			16		1	2018-11-30	78	13			16		1	2018-11-30	78	13			16		1	2018-11-30	78	13			16		1	2018-11-30	78	13			16		1	2018-11-30	78	13
2018-12-01	108	18				1
2018-12-03	101	21				1
2018-12-04	109	19				1
2018-12-05	126	21			1	1
2018-12-06	366	61				1
2018-12-12	54	9				1
2018-12-13	354	59				1
2018-12-14	45	8				1
2018-12-17	66	11				1
2018-12-19	174	29				1
2018-12-20	246	41				1
2018-12-21	84	14			1	1
2018-12-22	58	10				1
2018-12-24	119	20				1
2018-12-25	60	10			1	1
2018-12-26	143	24				1
2018-12-27	96	16				0
2018-12-28	104	18				1
2018-12-29	119	20				1
2019-01-02	106	18				1
2019-01-04	126	21				1
2019-01-09	89	15				1
2019-01-12	99	17				1
2019-01-14	66	11				1
2019-01-16	126	21				1
2019-01-17	118	20				1
2019-01-18	90	15				1
2019-01-19	190	32				1
2019-01-21	78	13			1	1
2019-01-22	126	21				1
2019-01-23	120	20				1
2019-01-24	90	15				1
2019-01-25	283	48				1
2019-01-26	116	21				1
2019-01-29	202	34				1
2019-01-30	174	29				1
2019-01-31	120	20				1
2019-02-01	77	13				1
2019-02-02	54	9			1	1
2019-02-12	95	16				1
2019-02-13	114	19				1
2019-02-14	96	16				1
2019-02-15	112	19				1
2019-02-16	113	19				1
2019-02-18	102	17				1
2019-02-19	112	19				1
2019-02-20	108	18				1
2019-02-21	150	25			1	1
2019-02-22	112	19				1
2019-02-23	174	29				1
2019-02-26	174	29				1
2019-02-27	174	29				1
2019-03-01	174	29				1
2019-03-02	174	29			1	1
2019-03-04	108	18				1
2019-03-05	126	21				1
2019-03-06	174	29				1
2019-03-07	136	23				1
2019-03-08	101	17				1
2019-03-09	156	26				1
2019-03-11	171	29				1
2019-03-12	84	14				1
2019-03-13	174	29				1
2019-03-14	103	18				1
2019-03-15	75	13				1
2019-03-16	174	29				1
2019-03-18	97	17				1
2019-03-19	78	13				1
2019-03-20	101	17				1
2019-03-21	30	5				1
2019-03-23	26	5				1
2019-03-25	101	17				1
2019-03-26	78	13				1
2019-03-27	130	22				1
2019-03-28	103	18				1
2019-03-29	269	45				1
2019-03-30	110	19			1	1
2019-04-01	190	32				1
2019-04-02	114	19				1
2019-04-03	148	25				1
2019-04-04	86	15			1	1
2019-04-06	154	26				1
2019-04-08	123	21				1
2019-04-10	72	12				1
2019-04-13	137	23			1	1
2019-04-15	148	25				1
2019-04-16	107	18			1	1
2019-04-17	105	18				1
2019-04-18	83	14				1
2019-04-20	160	27			1	1
2019-04-22	139	24				1
2019-04-23	108	18				1
2019-04-24	125	21				1
2019-04-25	101	17				1
2019-04-30	78	13	1			1
2019-05-01	168	28	1			1
2019-05-02	174	29				1
2019-05-03	174	29				1
2019-05-04	83	14			1	1
2019-05-05	126	21				1
2019-05-06	108	18				1
2019-05-08	54	8				1
2019-05-11	108	18				1
2019-05-12	78	13				1
2019-05-13	126	21				1
2019-05-14	120	20	2		1	2
2019-05-15	138	23		1	1	1
2019-05-16	126	21				1
2019-05-17	78	13				1
2019-05-18	174	29				1
2019-05-19	78	13				1
2019-05-20	127	22				1
2019-05-21	120	20				1
2019-05-22	174	29				1
2019-05-23	96	16			1	1
2019-05-24	78	13				1
2019-05-25	153	26				1
2019-05-28	90	15				1
2019-05-29	120	20				1
2019-05-30	318	53				1
2019-06-01	128	22				1
2019-06-02	90	15				1
2019-06-03	114	19				1
2019-06-04	84	14			1	1
2019-06-05	78	13				1
2019-06-06	102	17			1	1
2019-06-08	192	32				1
2019-06-09	126	21				1
2019-06-10	78	13			1	1
2019-06-11	144	24				1
2019-06-12	180	30				1
2019-06-13	354	59				2
2019-06-14	144	24			1	1
2019-06-15	222	37				1
2019-06-17	111	19				1
2019-06-18	101	17				1
2019-06-19	91	16				1
2019-06-21	78	13				1
2019-06-22	112	19				1
2019-06-23	91	16				1
2019-06-25	120	20				1
2019-06-26	174	29				1
2019-06-27	168	28				1
2019-06-28	138	23				1
2019-06-29	175	30			1	2
2019-07-01	102	17				1
2019-07-02	168	28				1
2019-07-03	174	29				1
2019-07-08	126	21				1
2019-07-09	94	16				1
2019-07-10	126	21				1
2019-07-13	120	20				1
2019-07-14	90	15				1
2019-07-15	78	13				1
2019-07-16	77	13				1
2019-07-17	101	17				1
2019-07-18	71	12				1
2019-07-20	126	21				1
2019-07-22	126	21				1
2019-07-23	83	14			1	1
2019-07-24	126	21				1
2019-07-26	120	20				1
2019-07-27	72	12			1	1
2019-07-29	78	13				1
2019-07-30	78	13				1
2019-07-31	174	29				1
2019-08-01	93	16				1
2019-08-02	174	29				1
2019-08-03	126	21				1
2019-08-05	78	13				1
2019-08-07	78	13				1
2019-08-08	78	13				1
2019-08-09	168	28				1
2019-08-10	174	29				1
2019-08-14	126	21				1
2019-08-16	174	29				1
2019-08-17	138	23			1	1
2019-08-19	101	17				1
2019-08-20	89	15				1
2019-08-21	143	24				1
2019-08-22	136	23			1	1
2019-08-23	161	27				1
2019-08-24	126	21				1
2019-08-26	94	16				1
2019-08-28	114	19			1	2
2019-08-29	102	17				1
2019-08-30	126	21				1
2019-08-31	174	29			1	1
2019-09-02	78	13			1	1
2019-09-05	69	13				1
2019-09-07	157	27			1	1
2019-09-11	144	24				1
2019-09-12	0	0			1
2019-09-13	162	27				1
2019-09-14	174	29				1
2019-09-18	156	26				1
2019-09-20	174	29				1
2019-09-21	174	29				1
2019-09-24	161	27				1
2019-09-25	174	29				1
2019-09-26	174	29				1
2019-09-27	174	29				1
2019-09-28	174	29				1
2019-09-29	162	27				1
2019-10-01	118	20				1
2019-10-02	174	29				1
2019-10-03	174	29				1
2019-10-04	174	29				1
2019-10-05	126	21				1
2019-10-06	120	20				1
2019-10-09	120	20				1
2019-10-14	66	11				1
2019-10-15	108	18				1
2019-10-16	120	20				1
2019-10-17	120	20				1
2019-10-19	174	29				1
2019-10-21	96	16				1
2019-10-23	149	25				1
2019-10-24	174	29				1
2019-10-25	102	17				1
2019-10-26	150	25				1
2019-10-28	144	24				1
2019-10-30	174	29				1
2019-10-31	174	29				1
2019-11-01	174	29				1
2019-11-02	126	21				1
2019-11-05	174	29				1
2019-11-06	168	28				1
2019-11-07	174	29				1
2019-11-08	139	24				1
2019-11-09	174	29			1	1
2019-11-11	126	21				1
2019-11-12	156	26				1
2019-11-13	174	29				1
2019-11-14	126	21				1
2019-11-16	174	29				1
2019-12-11	168	28				1
2019-12-12	174	29				1
2019-12-24	120	20				1
2019-12-25	36	6				1
2019-12-26	42	7				1
2020-01-01	168	28				1
2020-01-02	168	28				1
2020-01-03	126	21				1
2020-01-04	159	27				1
2020-01-06	78	13				1
2020-01-08	174	29				1
2020-01-09	174	29				1
2020-01-10	174	29				1
2020-01-11	174	29				1
2020-01-14	66	11
2020-03-16	77	13				1
2020-03-17	149	25				1
2020-03-19	78	13				1
2020-03-20	78	13				1
2020-04-01	66	11				1
2020-04-03	66	11				1
2020-04-05	168	28				1
2020-04-06	125	21				1
2020-04-07	111	19				1
2020-04-10	60	10				1
2020-04-11	162	27				1
2020-04-13	97	17				1
2020-04-14	78	13				1
2020-04-15	78	13				1
2020-04-16	120	20				1
2020-04-18	168	28				1
2020-04-20	78	13				1
2020-04-21	124	21			1	1
2020-04-22	120	20				1
2020-04-23	120	20				1
2020-04-25	174	29				1
2020-04-29	78	13				1
2020-04-30	116	20				1
2020-05-02	222	37				2
2020-05-04	158	27				1
2020-05-05	168	28				1
2020-05-06	91	16				1
2020-05-07	101	17			1	1
2020-05-08	119	20				1
2020-05-09	170	29				1
2020-05-12	126	21				1
2020-05-13	113	19				1
2020-05-14	168	28				1
2020-05-15	174	29				1
2020-05-16	174	29				1
2020-05-17	126	21				1
2020-05-18	174	29				1
2020-05-19	120	20				1
2020-05-20	174	29				1
2020-05-21	78	13				1
2020-05-22	126	21			1	1
2020-05-23	174	29				1
2020-05-24	106	18				1
2020-05-25	169	29				1
2020-05-26	162	27			1	1
2020-05-27	168	28				1
2020-05-28	168	28				1
2020-05-29	126	21				1
2020-05-30	174	29				1
2020-06-01	174	29			1	1
2020-06-02	126	21				1
2020-06-03	126	21				1
2020-06-04	114	19				1
2020-06-05	126	21				1
2020-06-06	118	20				1
2020-06-08	162	27				1
2020-06-09	174	29				1
2020-06-10	174	29			1	1
2020-06-11	138	23				1
2020-06-12	95	16				1
2020-06-13	174	29				1
2020-06-15	156	26				1
2020-06-16	132	22			1	1
2020-06-17	114	19				1
2020-06-18	102	17				1
2020-06-19	61	11				1
2020-06-20	162	27				1
2020-06-21	90	15				1
2020-06-22	106	18				1
2020-06-23	150	25				1
2020-06-24	132	22				1
2020-06-25	174	29				1
2020-06-26	174	29				1
2020-06-27	128	22				1
2020-06-30	131	22				1
2020-07-01	78	13				1
2020-07-02	174	29				1
2020-07-03	74	13				1
2020-07-04	174	29				1
2020-07-05	90	15			1	1
2020-07-07	174	29				1
2020-07-08	174	29				1
2020-07-09	174	29				1
2020-07-10	126	21				1
2020-07-11	174	29				1
2020-07-13	162	27				1
2020-07-14	78	13			1	1
2020-07-15	174	29			1	1
2020-07-16	126	21				1
2020-07-17	72	12				1
2020-07-18	174	29				1
2020-07-20	78	13				1
2020-07-21	174	29				1
2020-07-22	174	29				1
2020-07-23	120	20				1
2020-07-25	168	28				1
2020-07-27	78	13				1
2020-07-28	126	21				1
2020-07-29	102	17				1
2020-07-30	126	21			1	1
2020-08-01	102	17				1
2020-08-02	126	21				1
2020-08-03	87	15				1
2020-08-04	114	19			1	1
2020-08-05	124	21				1
2020-08-06	174	29				1
2020-08-08	126	21	21			1
2020-08-10	126	21				1
2020-08-11	126	21			1	1
2020-08-12	126	21				1
2020-08-13	126	21			1	1
2020-08-14	126	21				1
2020-08-15	174	29				1
2020-08-16	168	28				1
2020-08-17	174	29				1
2020-08-18	174	29				1
2020-08-19	174	29				1
2020-08-20	168	28				1
2020-08-21	174	29				1
2020-08-22	174	29				1
2020-08-23	126	21				1
2020-08-24	174	29				1
2020-08-25	174	29			1	1
2020-08-26	174	29				1
2020-08-27	162	27				1
2020-08-28	97	17				1
2020-08-29	174	29				1
2020-08-30	48	8			1	1
2020-09-01	78	13				1
2020-09-02	180	30				2
2020-09-03	92	16				1
2020-09-04	126	21				1
2020-09-05	114	19				1
2020-09-07	86	15				1
2020-09-08	126	21				1
2020-09-09	174	29				1
2020-09-10	126	21				1
2020-09-12	174	29				1
2020-09-13	90	15				1
2020-09-14	126	21				1
2020-09-15	174	29				1
2020-09-16	174	29				1
2020-09-17	78	13				1
2020-09-19	174	29				1
2020-09-20	168	28				1
2020-09-21	78	13				1
2020-09-22	78	13				1
2020-09-23	168	28				1
2020-09-24	77	13				1
2020-09-25	168	28				1
2020-09-26	169	29			1	1
2020-09-29	107	18				1
2020-09-30	119	20				1
2020-10-01	90	15				1
2020-10-02	174	29				1
2020-10-03	174	29			1	1
2020-10-04	119	20			1	1
2020-10-05	174	29				1
2020-10-06	93	16				1
2020-10-07	90	15				1
2020-10-08	108	18				1
2020-10-09	78	13				1
2020-10-13	126	21			1	1
2020-10-14	126	21				1
2020-10-15	72	12				1
2020-10-17	174	29				1
2020-10-18	126	21			1	1
2020-10-19	174	29				1
2020-10-20	174	29				1
2020-10-21	174	29				1
2020-10-22	174	29				1
2020-10-23	126	21			1	1
2020-10-24	174	29				1
2020-10-25	78	13				1
2020-10-26	87	15				1
2020-10-27	174	29				1
2020-10-28	174	29				1
2020-10-29	144	24				1
2020-10-30	168	28				1
2020-10-31	174	29				1
2020-11-01	114	19				1
2020-11-02	126	21				1
2020-11-03	174	29				1
2020-11-04	174	29				1
2020-11-05	174	29				1
2020-11-06	126	21				1
2020-11-07	120	20				1
2020-11-08	126	21				1
2020-11-09	126	21			1	1
2020-11-10	174	29				1
2020-11-11	174	29				1
2020-11-12	174	29				1
2020-11-14	120	20				1
2020-11-15	70	12				1
2020-11-16	126	21				1
2020-11-17	108	18				1
2020-11-18	168	28				1
2020-11-19	126	21				1
2020-11-20	106	18				1
2020-11-21	174	29			1	1
2020-11-23	82	14				1
2020-11-25	174	29			1	1
2020-11-27	114	19				1
2020-11-28	132	22				1
2020-11-29	66	11				1
2020-11-30	78	13				1
2020-12-02	174	29				1
2020-12-06	78	13				1
2020-12-07	78	13				1
2020-12-08	174	29			1	1
2020-12-09	269	45			1	2
2020-12-10	236	40				2
2020-12-11	204	34				2
2020-12-12	231	39				2
2020-12-13	109	19				1
2020-12-15	120	20				1
2020-12-16	126	21				1
2020-12-17	174	29				1
2020-12-18	126	21				1
2020-12-19	126	21				1
2020-12-20	78	13				1
2020-12-21	78	13				1
2020-12-22	366	61				1
2020-12-23	174	29				1
2020-12-24	174	29				1
2020-12-25	151	26				1
2020-12-26	174	29				1
2020-12-29	174	29				1
2020-12-30	174	29				1
2020-12-31	149	25				1
2021-01-01	163	28				1
2021-01-02	72	12				1
2021-01-05	174	29				1
2021-01-06	174	29				1
2021-01-07	174	29				1
2021-01-12	72	12				1
2021-01-13	174	29				2
2021-01-14	78	13				1
2021-01-15	174	29				1
2021-01-16	280	47			1	2
2021-01-17	133	23			1	1
2021-01-18	78	13				1
2021-01-19	126	21				1
2021-01-20	174	29				1
2021-01-21	90	15				1
2021-01-22	126	21				1
2021-01-23	174	29				1
2021-01-24	78	13				1
2021-01-25	110	19				1
2021-01-26	42	7				1
2021-01-27	162	27				1
2021-01-28	72	12				1
2021-01-29	72	12				1
2021-01-30	348	58				2
2021-01-31	78	13			1	1
2021-02-01	126	21				1
2021-02-02	78	13				1
2021-02-03	174	29				1
2021-02-04	174	29				1
2021-02-05	174	29				1
2021-02-06	174	29				1
2021-02-08	126	21				1
2021-02-09	78	13				1
2021-02-10	78	13				1
2021-02-11	78	13				1
2021-02-15	162	27				1
2021-02-19	78	13				1
2021-02-20	78	13				1
2021-02-21	102	17				1
2021-02-22	78	13				1
2021-02-23	126	21				1
2021-02-24	126	21			1	1
2021-02-25	174	29			1	1
2021-02-26	168	28				1
2021-02-28	84	14				1
2021-03-01	72	12				1
2021-03-02	102	17				1
2021-03-03	174	29				1
2021-03-04	120	20				1
2021-03-05	102	17				1
2021-03-06	126	21				1
2021-03-07	78	13				1
2021-03-08	126	21				1
2021-03-09	78	13				1
2021-03-10	168	28				1
2021-03-11	125	21				1
2021-03-12	112	19				1
2021-03-13	174	29				1
2021-03-14	78	13				1
2021-03-15	138	23				1
2021-03-16	98	17				1
2021-03-17	126	21				1
2021-03-18	126	21				1
2021-03-19	72	12				1
2021-03-20	174	29			1	1
2021-03-21	120	20				1
2021-03-22	126	21				1
2021-03-23	100	17				1
2021-03-24	174	29				2
2021-03-25	174	29				1
2021-03-26	168	28				1
2021-03-27	174	29				1
2021-03-28	168	28				1
2021-03-29	132	22				1
2021-03-30	126	21				1
2021-03-31	143	24				1
2021-04-01	121	21				1
2021-04-03	143	24				1
2021-04-04	126	21				1
2021-04-05	174	29				1
2021-04-06	162	27				1
2021-04-07	174	29				1
2021-04-08	126	21				1
2021-04-09	168	28				1
2021-04-10	174	29				1
2021-04-11	126	21				1
2021-04-12	192	32			1	2
2021-04-13	189	32				2
2021-04-14	136	23				1
2021-04-15	78	13				1
2021-04-17	174	29				1
2021-04-18	73	13				1
2021-04-19	174	29				1
2021-04-20	126	21				1
2021-04-22	174	29				1
2021-04-23	78	13			1	1
2021-04-24	144	24				2
2021-04-25	78	13				1
2021-04-26	78	13				1
2021-04-27	126	21				1
2021-04-28	90	15				1
2021-04-29	90	15				1
2021-05-01	126	21				1
2021-05-02	174	29				1
2021-05-03	168	28				1
2021-05-04	138	23			1	1
2021-05-06	78	13				1
2021-05-08	168	28				1
2021-05-09	120	20				1
2021-05-10	168	28				1
2021-05-11	126	21				1
2021-05-12	174	29				1
2021-05-13	120	20				1
2021-05-14	78	13				1
2021-05-15	96	16			1	1
2021-05-16	96	16				1
2021-05-17	120	20				1
2021-05-18	126	21				1
2021-05-19	162	27				1
2021-05-20	126	21				1
2021-05-21	126	21				1
2021-05-22	174	29				1
2021-05-23	120	20				1
2021-05-24	90	15			1	1
2021-05-25	168	28				1
2021-05-26	174	29				1
2021-05-27	174	29				1
2021-05-28	126	21				1
2021-05-29	174	29				1
2021-05-30	78	13				1
2021-05-31	126	21				1
2021-06-01	174	29				1
2021-06-02	174	29				1
2021-06-03	174	29				1
2021-06-04	174	29				1
2021-06-05	174	29				1
2021-06-07	126	21				1
2021-06-08	126	21				1
2021-06-09	138	23			1	1
2021-06-10	126	21				1
2021-06-11	78	13			1	1
2021-06-12	174	29				1
2021-06-13	42	7			1	1
2021-06-14	174	29			1	1
2021-06-15	138	23			1	1
2021-06-16	142	24				1
2021-06-17	144	24				1
2021-06-18	120	20				1
2021-06-20	72	12				1
2021-06-21	90	15				1
2021-06-22	174	29				1
2021-06-23	174	29				1
2021-06-24	65	11				2
2021-06-25	144	24				1
2021-06-26	168	28			1	1
2021-06-27	48	8			1	1
2021-06-28	78	13				1
2021-06-29	126	21				1
2021-06-30	169	29				1
2021-07-01	174	29	1			1
2021-07-02	174	29				1
2021-07-03	174	29				1
2021-07-06	78	13				1
2021-07-07	174	29				1
2021-07-08	78	13				1
2021-07-10	78	13				1
2021-07-12	102	17				1
2021-07-13	100	17				1
2021-07-14	102	17			1	2
2021-07-15	78	13				1
2021-07-16	72	12				1
2021-07-17	168	28			1	1
2021-07-18	68	12			1	1
2021-07-19	102	17				1
2021-07-20	162	27				1
2021-07-21	166	28				1
2021-07-22	174	29				1
2021-07-23	168	28	1			1
2021-07-24	168	28				1
2021-07-25	126	21				1
2021-07-26	81	14			1	1
2021-07-28	123	21				1
2021-07-29	141	24				1
2021-07-31	174	29				1
2021-08-01	174	29				1
2021-08-02	240	40	1		1	2
2021-08-03	120	20				1
2021-08-04	174	29				1
2021-08-05	120	20				1
2021-08-06	126	21				1
2021-08-07	174	29	1			1
2021-08-08	126	21				1
2021-08-09	120	20				1
2021-08-10	238	40	1		2	2
2021-08-11	188	32				2
2021-08-12	120	20				2
2021-08-13	113	19				1
2021-08-14	168	28				1
2021-08-15	120	20				1
2021-08-16	129	22				1
2021-08-17	147	25				1
2021-08-18	162	27				1
2021-08-19	126	21				1
2021-08-20	174	29			1	1
2021-08-21	174	29			1	1
2021-08-22	174	29	1			1
2021-08-23	122	21				1
2021-08-24	174	29			1	1
2021-08-25	166	28				1
2021-08-26	215	36	4		1	2
2021-08-27	126	21				1
2021-08-28	168	28				1
2021-08-29	90	15			1	1
2021-08-30	120	20			1	1
2021-08-31	108	18				1
2021-09-01	126	21				1
2021-09-02	174	29				1
2021-09-03	168	28			1	1
2021-09-04	318	53				2
2021-09-06	126	21				1
2021-09-07	88	15				1
2021-09-08	285	48			1	2
2021-09-09	99	17				1
2021-09-10	152	26				1
2021-09-11	258	43				2
2021-09-12	126	21				1
2021-09-13	97	17				1
2021-09-14	174	29			1	1
2021-09-15	247	42	1		1	2
2021-09-16	126	21				1
2021-09-17	282	47				2
2021-09-18	241	41			1	2
2021-09-19	174	29				1
2021-09-20	78	13				1
2021-09-21	120	20				1
2021-09-22	174	29				1
2021-09-23	258	43				2
2021-09-24	126	21				1
2021-09-25	348	58	29		1	2
2021-09-26	74	13				1
2021-09-27	72	12				1
2021-09-28	126	21			1	1
2021-09-29	168	28				1
2021-09-30	147	25				1
2021-10-01	54	9				1
2021-10-02	258	43				2
2021-10-03	174	29				1
2021-10-04	174	29				1
2021-10-07	84	14			1	1
2021-10-09	65	11			1	1
2021-10-10	88	15			1	1
2021-10-11	70	12				1
2021-10-12	93	16				1
2021-10-13	174	29			1	1
2021-10-14	174	29			1	1
2021-10-15	126	21				1
2021-10-16	120	20			1	1
2021-10-17	156	26				1
2021-10-19	168	28				1
2021-10-20	303	51				2
2021-10-21	126	21			1	1
2021-10-22	126	21				1
2021-10-23	162	27				1
2021-10-24	138	23			1	1
2021-10-25	161	27				1
2021-10-26	174	29				1
2021-10-27	152	26				1
2021-10-28	146	25				1
2021-11-02	27	5	1			1
2021-11-03	152	26	1			1
2021-11-04	69	12				1
2021-11-15	126	21				1
2021-11-16	174	29			1	1
2021-11-17	60	10				1
2021-11-18	60	10				1
2021-11-19	60	10				1
2021-11-20	96	16				1
2021-11-21	120	20				1
2021-11-22	78	13				1
2021-11-23	315	53				2
2021-11-24	174	29				1
2021-11-25	174	29				1
2021-11-26	126	21				1
2021-11-27	174	29	1		1	1
2021-11-28	164	28				1
2021-11-29	174	29				1
2021-11-30	280	47			1	1
2021-12-01	138	23			1	1
2021-12-02	126	21				1
2021-12-03	318	53			1	2
2021-12-04	340	57				2
2021-12-05	78	13				1
2021-12-06	155	26				1
2021-12-07	112	19				1
2021-12-08	330	55				2
2021-12-09	306	51				2
2021-12-10	302	51			1	2
2021-12-11	174	29			1	1
2021-12-13	78	13				1
2021-12-14	278	47				2
2021-12-15	242	41				2
2021-12-16	271	46			1	2
2021-12-21	120	20				1
2021-12-22	174	29				1
2021-12-23	168	28				1
2021-12-24	349	59			1	2
2021-12-25	318	53				2
2021-12-27	82	14				1
2021-12-28	110	19				1
2021-12-29	126	21				1
2021-12-30	114	19				1
2022-01-01	120	20			1	1
2022-01-02	168	28				1
2022-01-03	102	17			1	1
2022-01-04	36	6
2022-01-05	174	28				1
2022-01-07	78	13				1
2022-01-08	174	28	28			1
2022-01-11	120	20				1
2022-01-12	168	28				1
2022-01-13	150	25				1
2022-01-14	102	17				1
2022-01-15	168	28				1
2022-01-16	112	19				1
2022-01-17	141	24				1
2022-01-19	174	29				1
2022-01-20	174	29				1
2022-01-21	120	20				1
2022-01-22	168	28				1
2022-01-23	90	15				1
2022-01-24	174	29				1
2022-01-25	168	28			1	1
2022-01-26	174	29			1	1
2022-01-27	174	29				1
2022-01-28	132	22				1
2022-01-29	126	21				1
2022-01-30	126	21			1	1
2022-02-05	174	29			1	1
2022-02-06	144	24				1
2022-02-07	102	17				1
2022-02-08	87	15				1
2022-02-13	72	12				1
2022-02-14	126	21				1
2022-02-15	348	58				2
2022-02-16	342	57			1	2
2022-02-17	242	41				2
2022-02-18	126	21				1
2022-02-19	304	51				2
2022-02-20	132	22			1	1
2022-02-21	168	28				1
2022-02-22	126	21				1
2022-02-23	174	29			1	1
2022-02-24	174	29
2022-02-25	174	29			1	1
2022-02-26	312	52			1	2
2022-02-27	120	20			1	1
2022-02-28	174	29				1
2022-03-01	162	27				1
2022-03-02	168	28			1	1
2022-03-03	126	21				1
2022-03-04	316	53				2
2022-03-05	301	51				2
2022-03-06	66	11			1	1
2022-03-07	174	29
2022-03-08	174	29
2022-03-09	120	20				1
2022-03-10	126	21				1
2022-03-11	130	22				1
2022-03-12	248	42				2
2022-03-13	126	21				1
2022-03-14	165	28				1
2022-03-15	156	26				1
2022-03-16	171	29				1
2022-03-17	59	10				1
2022-03-29	171	29				1
2022-03-30	174	29				1
2022-04-01	113	19				1
2022-04-02	152	26				1
2022-04-04	174	29				1
2022-04-05	174	29				1
2022-04-06	174	29				1
2022-04-07	174	29				1
2022-04-08	174	29				1
2022-04-09	174	29				1
2022-04-10	174	29				1
2022-04-11	126	21				1
2022-04-12	174	29				1
2022-04-13	168	28				1
2022-04-14	126	21				1
2022-04-15	113	19				1
2022-04-16	174	29				1
2022-04-17	144	24				1
2022-04-18	169	29				1
2022-04-19	174	29				1
2022-04-20	324	54				2
2022-04-21	153	26			1	1
2022-04-22	167	28				1
2022-04-23	168	28				1
2022-04-25	174	29				1
2022-04-26	159	27				1
2022-04-27	161	27				1
2022-04-28	168	28				1
2022-04-30	174	29				1
2022-05-01	245	41				2
2022-05-02	306	51				2
2022-05-03	354	59				2
2022-05-04	156	26				1
2022-05-05	152	26				1
2022-05-07	218	37				2
2022-05-09	163	28				1
2022-05-10	203	34			1	1
2022-05-11	161	27
2022-05-12	140	24	24			1
2022-05-16	162	27				1
2022-05-17	169	29				1
2022-05-18	174	29				1
2022-05-19	153	26				1
2022-05-21	126	21				1
2022-05-22	126	21				1
2022-05-23	174	29				1
2022-05-24	117	20				1
2022-05-25	174	29			1	1
2022-05-26	174	29				1
2022-05-27	135	23				1
2022-05-28	174	29				1
2022-05-29	170	29				1
2022-05-30	174	29				1
2022-05-31	173	29				1
2022-06-01	159	27				1
2022-06-02	126	21				1
2022-06-03	125	21				1
2022-06-04	174	29				1
2022-06-05	174	29				1
2022-06-05	114	19				1
2022-06-06	114	19			1	1
2022-06-07	126	21				1
2022-06-08	159	27			1	1
2022-06-09	126	21				1
2022-06-10	114	19				1
2022-06-11	174	29				1
2022-06-12	102	17				1
2022-06-13	126	21				1
2022-06-14	174	29				1
2022-06-15	174	29				1
2022-06-16	168	28			1	1
2022-06-17	174	29				1
2022-06-18	168	28				1
2022-06-19	158	27				1
2022-06-20	174	29			1	1
2022-06-21	144	24				1
2022-06-22	162	27				1
2022-06-23	120	20				1
2022-06-24	110	17				1
2022-06-25	174	29			1	1
2022-06-26	126	21				1
2022-06-27	126	21			1	1
2022-06-28	126	21				1
2022-06-29	250	42				2
2022-06-30	126	21				1
2022-07-01	105	18				1
2022-07-02	105	18				1
2022-07-03	126	21				1
2022-07-04	168	28				1
2022-07-05	114	19				1
2022-07-06	174	29				1
2022-07-07	164	28				1
2022-07-08	174	29				1
2022-07-09	174	29				1
2022-07-10	174	29				1
2022-07-11	121	21			1	1
2022-07-12	121	21				1
2022-07-13	168	28				1
2022-07-14	174	29				1
2022-07-15	126	21				1
2022-07-16	120	20				1
2022-07-17	78	13				1
2022-07-18	141	24				1
2022-07-19	174	29				1
2022-07-20	174	29				1
2022-07-21	173	29		1		1
2022-07-22	354	59				2
2022-07-23	126	21			1	1
2022-07-24	126	21				1
2022-07-25	168	28				1
2022-07-26	162	27			1	1
2022-07-27	174	29			1	1
2022-07-28	168	28				1
2022-07-29	126	21				1
2022-07-30	161	27				1
2022-07-31	126	21				1
2022-08-01	174	29			1	1
2022-08-02	126	21				1
2022-08-03	126	21			1	1
2022-08-04	173	29				1
2022-08-05	126	21				1
2022-08-06	174	29			1	1
2022-08-07	156	26				1
2022-08-08	143	24				1
2022-08-09	139	24				1
2022-08-10	174	29				1
2022-08-11	174	29				1
2022-08-12	96	16				1
2022-08-13	174	29				1
2022-08-14	131	22		1		1
2022-08-15	147	25				1
2022-08-16	133	23				1
2022-08-17	174	29				1
2022-08-18	126	21				1
2022-08-19	168	28				1
2022-08-20	162	27				1
2022-08-21	145	25		1		1
2022-08-22	150	25				1
2022-08-24	126	21				1
2022-08-25	306	51				2
2022-08-26	126	21				1
2022-08-27	168	28		1		1
2022-08-28	126	21				1
2022-08-29	174	29				1
2022-08-30	136	23				1
2022-08-31	174	29				1
2022-09-01	174	29				1
2022-09-02	156	26				1
2022-09-03	174	29				1
2022-09-04	126	21				1
2022-09-05	158	27				1
2022-09-06	141	24			1	1
2022-09-07	174	29			1	1
2022-09-08	174	29				1
2022-09-09	174	29				1
2022-09-10	174	29				1
2022-09-11	174	29			1	1
2022-09-12	126	21				1
2022-09-13	153	26				1
2022-09-14	174	29				1
2022-09-15	126	21				1
2022-09-16	174	29				1
2022-09-17	162	27				1
2022-09-19	155	26				1
2022-09-20	94	16				1
2022-09-21	168	28				1
2022-09-22	120	20				1
2022-09-23	153	26				1
2022-09-24	174	29				1
2022-09-25	169	29				1
2022-09-26	119	20				1
2022-09-27	112	19				1
2022-09-28	174	29				1
2022-09-29	126	21			1	1
2022-09-30	118	20				1
2022-10-01	169	29				1
2022-10-02	292	49				2
2022-10-03	174	29				1
2022-10-04	174	29			1	1
2022-10-05	114	19				1
2022-10-06	153	26				1
2022-10-10	98	17				1
2022-10-11	126	21				1
2022-10-12	168	28				1
2022-10-13	126	21				1
2022-10-14	174	29				1
2022-10-15	156	26				1
2022-10-16	166	28				1
2022-10-17	174	29				1
2022-10-18	121	21				1
2022-10-19	313	53				2
2022-10-20	144	24			1	1
2022-10-21	126	21				1
2022-10-22	174	29			1	1
2022-10-23	120	20				1
2022-10-24	174	29				1
2022-10-25	267	45				2
2022-10-26	306	51				2
2022-10-27	213	36				2
2022-10-28	174	29				1
2022-10-29	306	51				2
2022-10-30	126	21				1
2022-10-31	147	25				1
2022-11-01	174	29	4		1	1
2022-11-02	126	21				1
2022-11-03	148	25				1
2022-11-04	172	29				1
2022-11-05	174	29				1
2022-11-06	146	25				1
2022-11-07	126	21				1
2022-11-08	128	22				1
2022-11-09	174	29				1
2022-11-10	174	29			1	1
2022-11-11	192	32			1	1
2022-11-12	174	29			1	1
2022-11-13	148	25				1
2022-11-14	126	21				1
2022-11-15	174	29				1
2022-11-16	174	29				1
2022-11-17	354	59				2
2022-11-18	169	29			1	1
2022-11-19	174	29				1
2022-11-21	155	26			1	1
2022-11-22	348	58				2
2022-11-23	174	29				1
2022-11-24	174	29				1
2022-11-25	354	59	1		1	2
2022-11-26	298	50				2
2022-11-28	120	20				1
2022-11-29	126	21	21		1	1
2022-11-30	102	17				1
2022-12-01	126	21				1
2022-12-02	149	25	1		1	1
2022-12-03	126	21			1	1
2022-12-06	174	29				1
2022-12-07	174	29				1
2022-12-08	174	29				1
2022-12-09	168	28				1
2022-12-10	174	29				1
2022-12-12	143	24				1
2022-12-13	172	29				1
2022-12-14	126	21				1
2022-12-15	140	24				1
2022-12-17	280	47			1	2
2022-12-18	75	13				1
2022-12-19	90	15				1
2022-12-20	97	17				1
2022-12-28	106	18				1
2022-12-31	113	19				1
2023-01-01	128	22				1
2023-01-02	149	25				1
2023-01-03	133	23				1
2023-01-04	117	20				1
2023-01-05	126	21				1
2023-01-06	174	29				1
2023-01-07	354	39				1
2023-01-08	174	29				1
2023-01-09	174	29				1
2023-01-10	168	28				1
2023-01-11	174	29				1
2023-01-12	174	29				1
2023-01-13	174	29				1
2023-01-14	168	28				1
2023-01-15	126	21				1
2023-01-16	126	21				1
2023-01-17	162	27				1
2023-01-18	174	29				1
2023-01-19	156	26	2			1
2023-01-20	174	29				1
2023-01-30	174	29				1
2023-01-31	162	27				1
2023-02-01	146	25				1
2023-02-02	168	28				1
2023-02-03	174	29				1
2023-02-04	168	28				1
2023-02-05	173	29				1
2023-02-06	126	21				1
2023-02-07	169	29				1
2023-02-08	162	27				1
2023-02-09	127	22				1
2023-02-10	174	29				1
2023-02-11	174	29				1
2023-02-13	108	18				1
2023-02-14	120	20				1
2023-02-15	305	51			1	2
2023-02-16	150	25				1
2023-02-17	166	28				1
2023-02-18	174	29			1	1
2023-02-19	140	24				1
2023-02-20	174	29				1
2023-02-21	169	29				1
2023-02-22	168	28			1	1
2023-02-23	318	53				2
2023-02-25	162	27			1	1
2023-03-01	110	19				1
2023-03-02	48	8				1
2023-03-03	120	20				1
2023-03-04	174	29				1
2023-03-06	120	20				1
2023-03-08	126	21				1
2023-03-10	174	29				1
2023-03-15	126	21				1
2023-03-29	174	29				1
2023-03-30	174	29				1
2023-04-06	162	27				1
2023-04-08	168	28				1
2023-04-12	174	29			1	1
2023-04-13	146	25				1
2023-04-15	174	29				1
2023-04-17	174	29			1	1
2023-04-18	162	27				1
2023-04-22	168	28				1
2023-04-26	119	20			1	1
2023-04-29	162	27				1
2023-05-01	312	52			1	3
2023-05-02	136	23			1	1
2023-05-03	348	58			1	3
2023-05-04	168	28				1
2023-05-07	99	17				1
2023-05-08	112	19				1
2023-05-09	161	27				1
2023-05-11	120	20				1
2023-05-13	56	10			1	1
2023-05-14	72	12				1
2023-05-15	120	20				1
2023-05-16	168	28				1
2023-05-17	168	28				1
2023-05-18	168	28			1	1
2023-05-19	120	20			1	1
2023-05-20	168	28				1
2023-05-21	162	27				1
2023-05-22	120	20				1
2023-05-23	168	28				1
2023-05-24	162	27				1
2023-05-25	168	28				1
2023-05-26	108	18				1
2023-05-27	158	27				1
2023-05-28	114	19				1
2023-05-29	96	16				1
2023-05-30	168	28				1
2023-06-01	168	28				1
2023-06-02	153	27				1
2023-06-03	168	28				1
2023-06-04	120	20				1
2023-06-05	168	28				1
2023-06-06	162	27				1
2023-06-07	168	28				1
2023-06-08	168	28				1
2023-06-09	321	54				3
2023-06-10	439	74				4
2023-06-11	0	0			1	0
2023-06-12	162	27				1
2023-06-14	168	28				1
2023-06-15	309	52				2
2023-06-16	162	27				1
2023-06-17	162	27	2	1		1
2023-06-18	133	23				1
2023-06-19	125	21				1
2023-06-20	140	24				1
2023-06-21	120	20				1
2023-06-22	168	28			1	1
2023-06-23	162	27			1	1
2023-06-24	168	28				1
2023-06-25	125	21				1
2023-06-26	98	17				1
2023-06-27	114	19			1	1
2023-06-28	168	28				1
2023-06-29	134	23				1
2023-07-01	162	27				1
2023-07-02	114	19				1
2023-07-03	114	19				1
2023-07-04	163	28				1
2023-07-05	163	28				1
2023-07-06	162	27				1
2023-07-07	160	27				1
2023-07-08	252	42				2
2023-07-09	132	22				1
2023-07-10	120	20				1
2023-07-11	143	24			1	1
2023-07-12	168	28				1
2023-07-13	168	28				1
2023-07-14	120	20				1
2023-07-15	168	28				1
2023-07-16	120	20				1
2023-07-17	162	27				1
2023-07-18	162	27				1
2023-07-19	168	28				1
2023-07-20	120	20				1
2023-07-21	167	28				1
2023-07-22	162	27				1
2023-07-23	144	24				1
2023-07-25	96	16				1
2023-07-26	138	23				1
2023-07-27	132	22				1
2023-07-28	120	20				1
2023-07-29	146	25				1
2023-07-30	144	24				1
2023-07-31	130	22				1
2023-08-02	162	27				1
2023-08-03	121	21				1
2023-08-04	162	27				1
2023-08-05	168	28				1
2023-08-06	120	20				1
2023-08-07	114	19			1	1
2023-08-08	114	19				1
2023-08-09	168	28				1
2023-08-10	101	17			1	1
2023-08-11	134	23				1
2023-08-12	300	50				2
2023-08-14	164	28			1	1
2023-08-15	168	28				1
2023-08-16	168	28				1
2023-08-18	162	27				1
2023-08-19	156	26				1
2023-08-20	120	20				1
2023-08-21	120	20				1
2023-08-22	168	28				1
2023-08-23	168	28				1
2023-08-24	114	19				1
2023-08-25	120	20				1
2023-08-26	168	28				1
2023-08-27	144	24				1
2023-08-28	120	20				1
2023-08-29	114	19				1
2023-08-30	168	28				1
2023-08-31	128	22				1
2023-09-01	132	22				1
2023-09-02	168	28				1
2023-09-03	138	23				1
2023-09-04	120	20				1
2023-09-05	162	27				1
2023-09-06	168	28				1
2023-09-07	134	23				1
2023-09-08	152	26				1
2023-09-09	236	40				2
2023-09-10	114	19			1	1
2023-09-11	96	16			1	1
2023-09-12	162	27			1	1
2023-09-13	168	28				1
2023-09-14	168	28				1
2023-09-16	114	19				1
2023-09-17	114	19				1
2023-09-18	122	21				1
2023-09-19	168	28				1
2023-09-20	168	28				1
2023-09-21	147	25				1
2023-09-22	160	27				1
2023-09-23	162	27				1
2023-09-24	145	25				1
2023-09-25	150	25				1
2023-09-26	150	25				1
2023-09-27	120	20				1
2023-09-28	168	28				1
2023-09-30	168	28				1
2023-10-01	162	27				1
2023-10-02	168	28			1	1
2023-10-03	168	28				1
2023-10-04	114	19				1
2023-10-05	154	26				1
2023-10-10	168	28				1
2023-10-11	161	27	27		1	1
2023-10-12	168	28				1
2023-10-13	133	23				1
2023-10-14	120	20			1	1
2023-10-15	120	20			1	1
2023-10-16	163	28				1
2023-10-17	162	27				1
2023-10-18	168	28				1
2023-10-19	162	27				1
2023-10-20	114	19				1
2023-10-21	155	26				1
2023-10-24	162	27			1	1
2023-10-25	168	28				1
2023-10-26	120	20				1
2023-10-27	112	19				1
2023-10-28	300	50				2
2023-10-29	113	19				1
2023-10-30	166	28				1
2023-10-31	162	27				1
2023-11-01	168	28				1
2023-11-02	155	26			1	1
2023-11-03	112	19				1
2023-11-04	168	28			1	1
2023-11-05	154	26				1
2023-11-06	157	27				1
2023-11-07	114	19				1
2023-11-08	168	28				1
2023-11-09	168	28				1
2023-11-10	162	27				1
2023-11-11	168	28				1
2023-11-12	119	20				1
2023-11-13	127	22				1
2023-11-14	120	20				1
2023-11-15	163	28				1
2023-11-16	168	28				1
2023-11-17	168	28				1
2023-11-18	162	27				1
2023-11-19	146	25				1
2023-11-20	168	28				1
2023-11-22	168	28				1
2023-11-23	344	58				2
2023-11-24	168	28				1
[truncated: 345 more rows]

## Sheet: Split Sample Details Sheet
Initial testing time	CT value(Mixed inspection)	HBV CT value	HCV CT value	HIV CT value
2016-01-02	38.13	35.53	N	N
2016-01-04	42.97	N	N	N
2016-01-09	33.85	30.8	N	N
2016-01-11	38.37	N	N	N
2016-01-16	33.88	30.7	N	N
2016-01-21	38.4	N	N	N
2016-01-24	41.36	N	N	N
2016-01-30	41.3	N	N	N
2016-02-02	38.13	N	N	N
2016-02-22	34.37	32.95	N	N
2016-02-23	39.01	N	N	N
2016-02-24	39.57	38.08	N	N
2016-03-05	43.3	39.3	N	N
2016-03-11	47.25	N	N	N
2016-03-12	34.94	32.26	N	N
2016-03-14	30.62	27	N	N
2016-03-22	39.13	35.36	N	N
2016-03-23	37.15	35.87	N	N
2016-03-28	39.16	N	N	N
2016-04-01	39.33	32.53	N	N
2016-04-01	36.13	N	N	N
2016-04-02	35.79	38.65	N	N
2016-04-06	32.68	30.63	N	N
2016-04-24	26.97	25.08	N	N
2016-04-29	35.34	33.64	N	N
2016-05-11	33.26	31.24	N	N
2016-05-12	37.85	N	N	N
2016-05-25	28.27	25.82	N	N
2016-06-01	37.3	N	N	N
2016-06-04	37.5	N	N	N
2016-06-04	39.3	N	N	N
2016-06-07	39.3	N	N	N
2016-06-11	39.89	N	N	N
2016-06-17	36.8	34.8	N	N
2016-06-20	42.23	N	N	N
2016-06-26	37.63	N	N	N
2016-06-28	34.22	31.51	N	N
2016-07-09	33.99	31.48	N	N
2016-07-10	36.44	33.98	N	N
2016-07-11	33.03	30.97	N	N
2016-07-12	35.86	31.14	N	N
2016-07-17	36.9	N	N	N
2016-07-22	37.3	N	N	N
2016-07-27	39.71	N	N	N
2016-07-27	39.61	N	N	N
2016-07-29	39.95	N	N	N
2016-08-03	38.58	36.7	N	N
2016-08-03	39.3	N	N	N
2016-08-12	40.8	38.1	N	N
2016-08-16	38.17	N	N	N
2016-08-19	43.04	34.89	N	N
2016-08-19	44.3	N	N	N
2016-08-20	38.81	N	N	N
2016-08-27	37.62	N	N	N
2016-08-28	37.04	N	N	N
2016-09-13	33.78	N	N	N
2016-09-11	36.19	N	N	N
2016-09-14	34.49	N	N	N
2016-09-14	37.26	35.26	N	N
2016-09-14	34.36	N	N	N
2016-09-16	39.22	N	N	N
2016-09-18	35.52	N	N	N
2016-09-21	37.07	34.88	N	N
2016-10-01	32.8	30.41	N	N
2016-10-03	33.2	30.15	N	N
2016-10-04	33.4	N	N	N
2016-10-11	34.34	31.07	N	N
2016-10-15	36.43	33.23	N	N
2016-10-21	35.3	33.8	N	N
2016-12-12	38.53	N	N	N
2017-03-16	34.53	32.33	N	N
2017-03-30	41.38	N	N	N
2017-05-02	34.66	33.46	N	N
2017-05-16	31.55	28.11	N	N
2017-05-18	34.57	35.26	N	N
2017-05-19	28.34	25.68	N	N
2017-05-25	49.31	N	N	N
2017-06-09	35.49	N	N	N
2017-06-28	36.12	N	N	N
2017-09-27	34.3	35.13	N	N
2017-09-30	35.66	N	N	N
2017-10-06	34.31	35.71	N	N
2017-10-18	37.14	40.94	N	N
2017-10-28	37.22	N	N	N
2017-12-19	37.54	35.48	N	N
2017-12-27	37.51	N	N	N
2018-03-14	34.98	30.95	N	N
2018-03-14	35.2	N	N	N
2018-03-28	35.01	36.4	N	N
2018-04-10	35.59	30.81	N	N
2018-04-20	31.85	30.02	N	N
2018-04-24	36.2	35.1	N	N
2018-05-01	33.82	32.59	N	N
2018-05-12	35.79	N	N	N
2018-05-25	33.99	34.55	N	N
2018-05-26	34.26	38.7	N	N
2018-05-26	same pool	35.3	N	N
2018-06-06	31.7	29.85	N	N
2018-06-16	34.8	33.07	N	N
2018-06-28	35.39	32.94	N	N
2018-07-02	35.97	32.33	N	N
2018-07-23	34.5	35.06	N	N
2018-07-30	36.6	N	N	N
2018-08-03	30.9	28.47	N	N
2018-08-26	34.6	N	N	N
2018-09-26	35.8	N	N	N
2018-10-13	35.97	34.43	N	N
2018-10-15	28.31	N	N	25.7
2018-10-26	33.78	34	N	N
2018-11-12	36.5	36.1	N	N
2018-11-14	35.24	36.47	N	N
2018-11-22	36.81	N	N	N
2018-12-05	18.88	N	17.88	N
2018-12-20	35.46	33.33	N	N
2018-12-24	36.53	34.98	N	N
2019-02-01	37.71	32.21	N	N
2019-02-21	34.56	N	N	N
2019-03-02	33.49	31.7	N	N
2019-03-02	34.76	N	N	N
2019-03-30	31.25	30.49	N	N
2019-04-04	33.5	32.96	N	N
2019-04-04	same pool	31.35	N	N
2019-04-13	34.25	35.1	N	N
2019-04-20	35.6	33.5	N	N
2019-05-04	30.13	29.03	N	N
2019-05-04	33.32	N	N	N
2019-05-14	36.09	N	N	N
2019-05-15	34.06	33.61	N	N
2019-05-15	same pool	36	N	N
2019-05-23	36.6	N	N	N
2019-06-10	31.06	29.24	N	N
2019-06-14	32.51	N	N	N
2019-06-29	32.6	29.89	N	N
2019-07-23	35.36	N	N	N
2019-07-26	33.19	34.39	N	N
2019-08-16	34.16	33.74	N	N
2019-08-21	38.3	N	N	N
2019-08-28	33.99	34.33	N	N
2019-09-02	34.46	N	N	N
2019-09-12	34.17	30.92	N	N
2019-09-12	33.37	N	N	N
2019-09-07	30.74	28.5	N	N
2019-11-09	35.62	33.44	N	N
2020-04-21	36.52	34.14	N	N
2020-05-06	33.48	N	N	N
2020-05-22	35.05	34.21	N	N
2020-05-26	31.24	28.73	N	N
2020-06-01	33.97	N	N	N
2020-06-01	34.77	N	N	N
2020-06-10	32.85	32.24	N	N
2020-06-10	33.94	N	N	N
2020-06-10	36.6	N	N	N
2020-06-15	33.05	35.24	N	N
2020-07-04	34.3	N	N	N
2020-07-14	35.3	N	N	N
2020-07-15	35.72	34.19	N	N
2020-07-15	37.65	N	N	N
2020-08-04	33.69	N	N	N
2020-08-11	34.74	N	N	N
2020-08-11	33.9	N	N	N
2020-08-11	34.97	N	N	N
2020-08-13	34.79	N	N	N
2020-08-25	29.67	28.45	N	N
2020-08-29	33.97	30.9	N	N
2020-09-26	33.31	36	N	N
2020-10-03	32.82	32.45	N	N
2020-10-18	33.66	32.85	N	N
2020-10-18	33.86	30.64	N	N
2020-10-23	33.32	33.93	N	N
2020-11-09	31.21	29.22	N	N
2020-11-21	33.62	32.31	N	N
2020-11-25	33.07	N	N	N
2020-12-08	33.85	34.43	N	N
2020-12-09	33.45	32.8	N	N
2021-01-13	31.81	31.54	N	N
2021-01-16	33.8	N	N	N
2021-01-16	34.3	N	N	N
2021-01-31	33.16	N	N	N
2021-02-24	29.52	N	N	N
2021-03-14	33.64	31.26	N	N
2021-03-19	33.31	30.92	N	N
2021-03-24	32.91	30.85	N	N
2021-04-12	32.33	30.86	N	N
2021-04-23	32.33	N	N	N
2021-05-03	34.3	N	N	N
2021-05-04	34	32.3	N	N
2021-05-15	31.03	33.06	N	N
2021-05-24	31.78	31.9	N	N
2021-06-08	33.75	32.83	N	N
2021-06-11	33.12	31.84	N	N
2021-06-12	33.2	34.09	N	N
2021-06-14	33.94	32.4	N	N
2021-06-15	34.32	34.7	N	N
2021-06-26	32.97	34.26	N	N
2021-06-27	33.7	N	N	N
2021-07-14	35.36	N	N	N
2021-07-17	34.7	N	N	N
2021-08-08	35.5	33.4	N	N
2021-08-10	29.84	31.3	N	N
2021-08-12	35.53	N	N	N
2021-08-20	35.22	N	N	N
2021-08-21	35.94	33	N	N
2021-08-24	38.99	N	N	N
2021-08-26	35.72	N	N	N
2021-08-29	34.73	N	N	N
2021-08-30	35.36	N	N	N
2021-09-03	33.96	N	N	N
2021-09-08	33.96	N	N	N
2021-09-17	32.46	31.88	N	N
2021-09-28	35.79	N	N	N
2021-10-09	33.47	N	N	N
2021-10-10	33.3	N	N	N
2021-10-13	33.91	33.19	N	N
2021-10-14	34.05	32.89	N	N
2021-10-16	33.79	N	N	N
2021-10-21	34.49	N	N	N
2021-10-24	36.56	N	N	N
2021-11-16	33.66	30.69	N	N
2021-12-01	39.58	35.1	N	N
2021-12-01	33.86	31.79	N	N
2021-12-02	33.95	34.2	N	N
2021-12-10	34.68	N	N	N
2021-12-11	37.05	N	N	N
2021-12-16	40.73	N	N	N
2021-12-16	31.17	30.22	N	N
2021-12-24	32.27	30.76	N	N
2022-01-01	30.82	30.41	N	N
2022-01-03	34.65	N	N	N
2022-01-25	32.18	29.3	N	N
2022-01-26	32.3	31.69	N	N
2022-01-30	36.89	34.89	N	N
2022-02-05	48.58	N	N	N
2022-02-16	32.5	N	N	N
2022-02-19	32.49	32.31	N	N
2022-02-23	30.28	28.01	N	N
2022-02-25	36.41	N	N	N
2022-02-26	35.31	N	N	N
2022-02-27	20.46	N	18.89	N
2022-03-02	27.9	N	N	N
2022-03-06	42.24	N	N	N
2022-03-06	34.96	34.77	N	N
2022-03-06	37.44	N	N	N
2022-04-21	39.47	N	N	N
2022-05-10	33.41	N	N	N
2022-06-06	33.5	N	N	N
2022-06-06	31.1	N	N	N
2022-06-07	33.57	32.05	N	N
2022-06-07	31.14	28.16	N	N
2022-06-08	32.48	34.14	N	N
2022-06-08	27.41	N	N	N
2022-06-16	35.2	32.84	N	N
2022-06-20	31.88	31.74	N	N
2022-06-25	28.63	25.83	N	N
2022-06-27	34.03	N	N	N
2022-07-11	32.95	N	N	N
2022-07-23	33.56	N	N	N
2022-07-26	33.42	N	N	N
2022-07-27	31.91	32.44	N	N
2022-08-01	30.86	28.27	N	N
2022-08-03	32.5	31.27	N	N
2022-08-06	32.12	29.51	N	N
2022-08-06	19.17	N	N	N
2022-09-07	33.78	N	N	N
2022-09-11	31.09	28.48	N	N
2022-09-29	32.97	N	N	N
2022-10-04	33.37	35.63	N	N
2022-10-20	33.86	N	N	N
2022-10-22	34.07	N	N	N
2022-11-01	33.95	34.14	N	N
2022-11-10	32.24	N	N	N
2022-11-11	27.56	28.82	N	N
2022-11-12	32.41	N	N	N
2022-11-18	31.86	29.67	N	N
2022-11-21	33.25	32.35	N	N
2022-11-23	31.98	N	N	N
2022-12-02	32.75	N	N	N
2022-12-02	32.98	32.17	N	N
2022-12-03	31.61	29.53	N	N
2022-12-17	32.89	N	N	N
2023-02-18	33.91	30.79	N	N
2023-02-22	20.55	N	N	N
2023-02-25	36.24	33.7	N	N
2023-04-12	24.27	N	N	N
2023-04-16	34.72	32.56	N	N
2023-04-26	33.46	30.73	N	N
2023-05-01	29.8	27.15	N	N
2023-05-03	33.2	N	N	N
2023-05-13	33.39	N	N	N
2023-05-18	34.61	N	N	N
2023-05-19	43.12	N	N	N
2023-05-27	36.89	N	N	N
2023-05-27	46.35	N	N	N
2023-06-10	27.32	23.78	N	N
2023-06-10	33.79	30.14	N	N
2023-06-10	38	N	N	N
2023-06-22	33.58	31.21	N	N
2023-06-23	33.46	N	N	N
2023-06-27	33.26	33.77	N	N
2023-07-11	31.49	N	N	N
2023-07-13	39.22	N	N	N
2023-08-07	34.39	N	N	N
2023-08-10	32.3	29.74	N	N
2023-08-14	34.16	32.47	N	N
2023-08-21	34.97	32.89	N	N
2023-08-03	36	35.04	N	N
2023-09-08	28.5	26.3	N	N
2023-09-10	32.86	N	N	N
2023-09-10	34.63	N	N	N
2023-09-11	34.21	N	N	N
2023-09-12	33.86	32.81	N	N
2023-10-14	34.26	33.29	N	N
2023-10-14	same pool	33.12	N	N
2023-10-15	34.15	N	N	N
2023-10-15	20.54	N	N	N
2023-10-24	32.57	34.46	N	N
2023-11-02	33.97	N	N	N
2023-11-02	35.96	N	N	N
2023-11-04	36.27	N	N	N
2023-11-25	35.33	31.84	N	N
2023-12-07	32.5	31.05	N	N
2023-12-16	42.42	N	N	N
2023-12-21	34.77	N	N	N
2023-12-22	33.59	33.57	N	N
2023-12-25	32.71	31.26	N	N
2023-12-25	34.13	N	N	N
2023-12-28	33.56	N	N	N
2023-12-30	49.5	N	N	N
2024-01-01	36.19	N	N	N
2024-01-02	48.59	32.28	N	N
2024-01-05	35.14	N	N	N
2024-01-05	49.05	N	N	N
2024-01-06	33.85	N	N	N
2024-01-06	31.3	29.24	N	N
2024-01-10	36.02	34.55	N	N
2024-01-13	34.88	35.19	N	N
2024-01-15	35.27	33.62	N	N
2024-01-17	34.2	N	N	N
2024-01-24	32.87	N	N	N
2024-01-28	33.37	32.78	N	N
2024-01-28	29.9	26.57	N	N
2024-02-01	33.71	N	N	N
2024-02-19	35.34	34.23	N	N
2024-02-29	37.2	N	N	N
2024-03-03	30.14	28.31	N	N
2024-03-15	32.74	32.63	N	N
2024-04-12	30.42	33.73	N	N
2024-04-19	28.85	26.42	N	N
2024-04-26	36.01	N	N	N
2024-05-22	32.51	N	N	N
2024-05-27	42.65	N	N	N
2024-05-31	36.08	33.96	N	N
2024-06-06	32.21	30.35	N	N
2024-06-10	33.26	31.69	N	N
2024-06-15	34.17	31.31	N	N
2024-06-28	34.74	38.33	N	N
2024-07-02	31.54	30.75	N	N
2024-08-01	29.67	32.25	N	N
2024-08-01	32.92	31.14	N	N
2024-08-10	34	N	N	N
2024-08-14	36.55	34.15	N	N
2024-08-26	33.33	30	N	N
2024-08-27	33.44	N	N	N
2024-08-30	32.97	36.14	N	N
2024-09-01	33.79	33.4	N	N
2024-09-01	32.58	N	N	N
2024-09-26	35.08	31.19	N	N
2024-10-19	38.24	N	N	N
2024-10-21	33.99	31.69	N	N
2024-11-21	32.71	N	N	N
2024-11-27	31.79	30.26	N	N
2024-12-01	35.28	N	N	N
2024-12-13	34.94	N	N	N
2024-12-18	36.92	N	N	N
2024-12-23	32.21	29.57	N	N
2024-12-25	35.72	N	N	N
